# Supplementary material for: Aberrant skeletal muscle morphogenesis and myofiber differentiation characterize equine myotonic dystrophy
Source: PLoS One. 2026 Jan 29;21(1):e0341655. doi: 10.1371/journal.pone.0341655 (PMC12854428; doi:10.1371/journal.pone.0341655)
Supplement: S1 Table — Scores for muscle histopathology in gluteal or semimembranosus muscle of 6 horses with myotonic dystrophy (eMD) and controls as well as scores for triceps muscle in 4 eMD horses. Scoring system was 0 = not present, 1 = mild alterations were present in<20% of 10x field, 2 = moderate alterations present in 21–50% of 10X field and 3 = severe alterations present in > 50% of 10X fields. Statistical comparisons were performed with a Mann Whitney test. Differentially Expressed Genes in eMD versus controls (FDR ≤ 0.01) with Log2 fold change and adj P values. Gene ontogeny enrichment analysis for upregulated genes organized by functional categories. Gene ontogeny enrichment analysis for down regulated genes organized by functional categories. Significant differentially expressed proteins in eMD versus controls organized by functional group. (XLSX) [file pone.0341655.s008.xlsx]

## Sheet: Suppl Table 1 Histo
S1 Table: Scores (0 - 3) for muscle histopathology
	Muscle		Fiber size variation	Anguloid atrophy	Angular atrophy	Fiber splitting	NADH fiber type grouping	Central nuclei	Epimysial fibrosis	Adipose cells	Sarcoplasmic masses	Acute necrosis	Macrophages	Regeneration	Ring fibers
eMD	2 Gluteal, 4 SM	mean	2.375	1.875	0.875	1	2	1.8125	1.125	0.714286	0.375	0.125	0.25	0	0.5
		SD	0.744024	0.64087	0.834523	0.92582	1.06904	0.923406	0.991031	1.25357	0.744024	0.353553	0.46291	0	0.82
Control	7Glut, 4SM	mean	0.590909	0.0909091	0	0	0.0909091	0	0	0	0	0	0	0	0
		SD	0.583874	0.301511	0	0	0.301511	0	0	0	0	0	0	0	0
		P value	0.0008	<0.0001	0.0048	0.0048	0.0002	<0.0001	0.001	0.1373	0.1637	0.4211	0.1637	>0.9999	0.2224
eMD	4 Triceps	mean	0.75	0.75	0.25	0	0.75	0.5	0	0	0.25	0	0	0	0
		SD	0.957427	0.957427	0.5	0	0.5	1	0	0	0.5	0	0	0	0
		SM = semimembranosus
		SD = Standard deviation

## Sheet: Suppl. Table 2 DEG
Differentially Expressed Genes: Myotonia vs Controls (FDR≤0.01)
#	Gene	Chromosome	Start Mb	End Mb	Strand	LogFC	P.Value	adj.P.Val	z.std
232	MTARC1	30	11.36	11.39	+	-1.12	0.000611	0.00814	-3.43
162	MARCHF2	7	54.95	54.97	-	-1.35	0.000519	0.00763	-3.47
524	MARCHF5	1	36.74	36.79	-	-0.65	0.000541	0.0078	-3.46
772	ABCA5	11	11.52	11.61	+	0.75	0.000302	0.00585	3.61
1044	ABCA8	11	11.87	11.93	+	1.62	0.000415	0.00688	3.53
1301	ABI3BP	19	57.23	57.47	+	2.76	1.24e-05	0.00183	4.37			S
822	ABRAXAS1	3	55.17	55.19	+	0.91	0.000519	0.00763	3.47
512	ABT1	20	25.57	25.58	+	-0.66	0.000106	0.00376	-3.88
1050	ACE	11	15.8	15.84	-	1.64	0.000797	0.00943	3.35
1284	ACKR2	16	44.87	44.92	-	2.69	0.0002	0.00486	3.72
1020	ACKR4	16	69.95	69.97	+	1.53	0.000346	0.00626	3.58
1333	ACOT7	2	44.43	44.54	+	3.16	2.72e-05	0.00228	4.2
863	ACSL3	6	11.66	11.73	+	1.01	1.55e-05	0.00199	4.32
39	ACSL6	14	42.82	42.88	+	-2.62	0.000138	0.00411	-3.81
1027	ACSM3	13	26.12	26.14	+	1.55	0.000385	0.00661	3.55
917	ACTN2	1	75.82	75.89	-	1.2	0.000701	0.00875	3.39
718	ACTR2	15	37.53	37.56	-	0.51	0.000526	0.00771	3.47
728	ACTR3	18	16.4	16.46	-	0.54	0.000555	0.00785	3.45
932	ACVR1	18	38.72	38.84	-	1.26	6.19e-05	0.0031	4.01
1188	ADAM12	1	6.83	7.26	+	2.17	0.000258	0.00548	3.65
1215	ADAM33	22	19.68	19.69	+	2.33	0.000542	0.0078	3.46
1074	ADAMTS12	21	31.74	32.06	+	1.73	4.48e-05	0.00279	4.08
1334	ADAMTS16	21	54.69	54.85	-	3.17	0.000264	0.00553	3.65
1119	ADAMTS2	14	2.32	2.53	+	1.93	0.000413	0.00685	3.53
1056	ADAMTS8	7	39.89	39.91	-	1.66	0.000682	0.00864	3.4
1029	ADAMTSL2	25	36.31	36.36	+	1.56	0.000502	0.00757	3.48
635	ADAT2	31	22.42	22.46	+	-0.48	0.000165	0.00454	-3.77
1374	ADGRG2	X	14.84	14.92	-	4.12	0.00069	0.00867	3.39
1271	AEBP1	4	14.87	14.88	+	2.59	0.000305	0.00586	3.61
371	AFF1	3	51.94	52.11	-	-0.83	0.000199	0.00486	-3.72
520	AFTPH	15	38.11	38.18	-	-0.65	0.000509	0.00758	-3.48
145	AGL	5	62.89	62.98	-	-1.44	7.07e-05	0.00325	-3.97
93	AHCYL1	5	54.78	54.82	-	-1.74	1.35e-06	0.00106	-4.83
1347	AHNAK2	24	46.67	46.71	-	3.39	0.000369	0.00647	3.56
1103	AIG1	31	22.53	22.76	-	1.84	0.000541	0.0078	3.46
245	AIP	12	30.94	30.94	+	-1.08	3.67e-05	0.00253	-4.13
109	AK1	25	31.84	31.85	-	-1.62	0.000856	0.00984	-3.33
595	AK2	2	23.99	24.02	+	-0.54	0.000246	0.00536	-3.67
47	AK4	5	92.49	92.56	-	-2.43	0.000707	0.00878	-3.39
1108	AKAP12	31	15.73	15.82	-	1.86	9.07e-05	0.00357	3.91
475	AKR1B1	4	88.52	88.54	-	-0.7	0.000127	0.00398	-3.83
120	ALCAM	19	53.61	53.8	-	-1.54	2.06e-05	0.00213	-4.26
462	ALDH5A1	20	23.25	23.28	+	-0.72	0.000495	0.00753	-3.48
382	ALKBH3	12	8.81	8.86	+	-0.82	0.000321	0.00599	-3.6
70	ALPL	2	33.12	33.17	-	-2.01	0.000327	0.00605	-3.59
912	AMPD2	5	55.09	55.1	-	1.18	0.000488	0.00749	3.49
1327	AMPD3	7	81.72	81.76	+	3.11	0.00057	0.00797	3.45
482	AMZ2	11	12.37	12.38	-	-0.69	0.000826	0.00965	-3.34
403	ANAPC13	16	71.51	71.56	-	-0.78	0.000402	0.00675	-3.54
377	ANAPC16	1	60.56	60.58	+	-0.82	7.26e-05	0.00325	-3.97
1272	ANGPT4	22	22.18	22.23	+	2.6	0.000544	0.0078	3.46
1224	ANGPTL1	5	13.78	13.8	-	2.37	4.89e-05	0.00285	4.06
1138	ANGPTL2	25	31.19	31.23	-	2.01	3.73e-06	0.00148	4.63
689	ANKFY1	11	47.95	48.04	-	0.37	0.000105	0.00374	3.88
1213	ANTXR1	15	34.1	34.32	-	2.32	9.17e-05	0.00358	3.91
1057	ANXA1	23	15.71	15.73	+	1.67	0.000592	0.00805	3.44
1042	ANXA2	1	132.69	132.73	+	1.6	8.16e-05	0.00341	3.94
536	AP2M1	19	24.88	24.89	+	-0.63	0.000473	0.00732	-3.5
357	AP2S1	10	17.27	17.27	-	-0.86	0.00028	0.00568	-3.63
981	APBA1	23	20.44	20.66	+	1.41	0.000277	0.00568	3.64
1195	APBB1IP	29	11.25	11.36	-	2.2	0.000831	0.00969	3.34
184	APIP	12	1.62	1.65	-	-1.25	3.84e-06	0.00148	-4.62
1036	APLN	X	107.08	107.09	-	1.59	0.000791	0.0094	3.36
757	APLP2	7	39.65	39.67	+	0.69	0.000357	0.00634	3.57
960	APOBEC2	20	41.36	41.37	+	1.36	0.000651	0.00844	3.41
828	APPL2	28	29.47	29.53	-	0.92	0.000108	0.00377	3.87
889	ARAP1	7	73.13	73.19	+	1.11	0.000207	0.00495	3.71
801	ARHGAP1	12	11.28	11.3	-	0.82	9.28e-05	0.00359	3.91
730	ARHGAP17	13	23.83	23.93	+	0.55	0.000372	0.00651	3.56
878	ARHGAP23	11	23.63	23.7	-	1.07	0.000801	0.00946	3.35
1047	ARHGAP24	3	53.04	53.5	-	1.63	0.000206	0.00493	3.71
1230	ARHGAP32	7	38.76	39.08	-	2.41	0.000418	0.00692	3.53
1304	ARHGAP42	7	11.45	11.71	+	2.8	0.000598	0.00806	3.43
857	ARHGEF40	1	159.55	159.57	+	1	0.000712	0.00881	3.38
775	ARHGEF9	X	49.37	49.65	-	0.76	2.76e-05	0.00229	4.19
516	ARIH1	1	121.93	122.04	-	-0.66	0.000684	0.00865	-3.4
356	ARL10	14	4.97	4.98	-	-0.86	1.99e-05	0.00213	-4.27
969	ARL4A	4	45.77	45.78	+	1.39	0.000117	0.00385	3.85
564	ARL5A	18	33.91	33.94	-	-0.59	0.000612	0.00815	-3.43
841	ARL6IP1	13	29.39	29.4	+	0.96	0.000101	0.00372	3.89
880	ARL8A	30	30.36	30.37	-	1.08	0.00014	0.00413	3.81
1233	ARMC2	10	59.81	59.91	+	2.42	0.000765	0.00927	3.37
166	ARMC7,SLC16A5	11	6.76	6.79	-	-1.34	0.000162	0.0045	-3.77
1051	ASAP3	2	31.55	31.6	+	1.64	0.000309	0.00588	3.61
114	ASB10,IQCA1L	4	102.89	102.92	-	-1.56	0.000493	0.00751	-3.48
89	ASB2,LOC102148190	24	37.01	37.06	-	-1.75	0.000698	0.00873	-3.39
641	ASCC1	1	60.44	60.56	-	-0.46	0.000441	0.00713	-3.51
423	ASH2L	27	7.61	7.64	-	-0.76	5.88e-05	0.00303	-4.02
451	ASPH	9	23.61	23.82	+	-0.73	7.41e-05	0.00327	-3.96
1366	ASPN	23	55.11	55.14	+	3.8	0.000226	0.0052	3.69
735	ATF7IP	6	43.03	43.14	+	0.59	0.000573	0.00797	3.44
666	ATG3	19	47.89	47.91	+	-0.37	0.000191	0.00481	-3.73
699	ATP11B	19	23.66	23.78	+	0.41	0.000657	0.00846	3.41
270	ATP5F1E	22	46.39	46.39	-	-1.01	5.16e-05	0.00285	-4.05
415	ATP5MPL	24	45.76	45.77	-	-0.77	0.000676	0.00861	-3.4
545	ATP5PO	26	31.73	31.74	-	-0.62	0.000677	0.00861	-3.4
411	ATP5S	1	186.53	186.54	+	-0.77	0.000489	0.00749	-3.49
1026	ATP8B1	8	78.49	78.6	-	1.55	0.000471	0.0073	3.5
1251	ATRNL1	1	16.23	16.97	-	2.5	3.24e-05	0.00247	4.16
697	ATXN2,LOC111774651	8	23.04	23.19	+	0.39	0.000401	0.00675	3.54
546	AURKAIP1	2	48.52	48.53	+	-0.61	0.000598	0.00806	-3.43
241	AUTS2	13	15.51	16.66	+	-1.09	0.000308	0.00588	-3.61
904	AZIN1	9	49.95	49.99	-	1.14	7.86e-09	0.000123	5.77
1373	B3GALT1	18	47.38	47.7	+	4.12	0.000253	0.00543	3.66
1061	B3GNT9	3	18.31	18.32	-	1.69	0.000227	0.0052	3.69
747	B4GALT5	22	38.75	38.82	-	0.66	0.000214	0.00504	3.7
381	BANF1	12	29.78	29.78	+	-0.82	8.1e-06	0.00166	-4.46
742	BAZ1A,LOC111769118	1	173.62	173.7	-	0.63	3.3e-05	0.00249	4.15
1242	BGN	X	126	126.02	+	2.46	0.000543	0.0078	3.46
1010	BICC1	1	48.6	48.87	+	1.5	5.55e-05	0.00291	4.03
1321	BICD1	6	57.18	57.4	+	3	0.000164	0.00452	3.77
875	BIN3	2	51.71	51.76	-	1.06	0.000208	0.00496	3.71
1280	BMP3	3	57.21	57.24	-	2.63	0.000427	0.00702	3.52
1055	BMP5	20	54.02	54.14	-	1.66	0.000841	0.00976	3.34
743	BMPR1A	1	84.42	84.56	-	0.63	0.000294	0.00581	3.62
717	BMPR2	18	77.36	77.58	+	0.5	2.87e-05	0.00235	4.18
845	BNIP3L	2	55.28	55.3	+	0.98	0.000579	0.00797	3.44
1277	BOC	19	47.31	47.38	-	2.63	0.000241	0.0053	3.67
121	BOLL	18	73.02	73.11	-	-1.54	0.000107	0.00377	-3.87
153	BPGM	4	88.66	88.69	+	-1.39	6.66e-05	0.00318	-3.99
4	BRDT	5	69.62	69.66	-	-5.02	7.1e-06	0.00159	-4.49
459	BRF2	27	7.81	7.81	+	-0.72	0.000156	0.00437	-3.78
161	BTBD3	22	12.32	12.36	-	-1.36	4.99e-06	0.00148	-4.57
196	BTBD6	24	46.89	46.89	+	-1.22	0.000549	0.00782	-3.46
714	BTD	16	67.43	67.47	-	0.48	0.00051	0.00758	3.48
929	BTG1	28	18.85	18.85	-	1.25	0.000391	0.00667	3.55
809	C12H11orf95	12	27.69	27.7	-	0.84	0.000578	0.00797	3.44
630	C15H2orf42	15	33.31	33.34	+	-0.48	0.000751	0.00916	-3.37
839	C1H1orf198	1	80.93	80.96	+	0.96	4.88e-05	0.00285	4.06
559	C1QBP	11	49.53	49.54	+	-0.6	0.000289	0.00576	-3.63
1169	C1QTNF3	21	31.63	31.66	+	2.11	2.21e-05	0.00213	4.24
1109	C1R	6	35.56	35.57	-	1.86	0.000786	0.00939	3.36
1203	C1RL	6	35.57	35.58	-	2.27	0.000129	0.00398	3.83
1097	C1S	6	35.49	35.54	+	1.82	0.000668	0.00854	3.4
879	C21H5orf42	21	28.89	29	+	1.07	0.000836	0.00973	3.34
729	C21H5orf51	21	25.17	25.19	-	0.55	0.000145	0.00422	3.8
217	C22H20orf27	22	19.6	19.61	+	-1.17	0.000192	0.00481	-3.73
1003	C23H9orf3,MIR24-2,MIR27B,MIR23B	23	2.12	2.47	-	1.48	8.97e-05	0.00354	3.92
255	C23H9orf40	23	17.32	17.33	-	-1.05	0.000438	0.00712	-3.52
1045	C26H21orf91	26	17.08	17.11	-	1.62	3.58e-05	0.00253	4.13
359	C28H12orf73	28	28.48	28.49	-	-0.86	0.000359	0.00637	-3.57
1383	C28H12orf75	28	29.59	29.63	+	5.49	0.000738	0.00905	3.38
306	C2H1orf174	2	46.46	46.47	+	-0.94	0.000399	0.00674	-3.54
400	C2H4orf46	2	75.83	75.83	+	-0.78	2.42e-05	0.00219	-4.22
369	C31H6orf120	31	1.07	1.08	-	-0.84	0.000777	0.00936	-3.36
1331	C3AR1	6	36.41	36.42	+	3.15	0.000512	0.00758	3.47
392	C5H1orf52	5	75.49	75.51	+	-0.8	0.000176	0.00467	-3.75
1175	C7	21	25.94	25.99	-	2.13	3.69e-05	0.00254	4.13
540	C8H12orf65	8	25.71	25.72	+	-0.62	0.00036	0.00637	-3.57
787	C9H8orf89	9	13.58	13.62	+	0.78	0.000296	0.00582	3.62
429	CACUL1	1	13.71	13.78	+	-0.75	0.00062	0.00821	-3.42
472	CACYBP	5	10.46	10.47	+	-0.71	0.000139	0.00412	-3.81
1235	CADM3	5	34.6	34.63	-	2.44	0.000126	0.00396	3.83
767	CALU	4	83.75	83.77	+	0.74	4.35e-05	0.00278	4.09
197	CAPN3	1	147.89	147.93	-	-1.22	0.00015	0.00426	-3.79
360	CAPZB	2	34.7	34.83	+	-0.85	0.000622	0.00822	-3.42
783	CARD6	21	26.01	26.03	-	0.77	0.000347	0.00626	3.58
133	CARNS1,RPS6KB2	12	30.88	30.9	+	-1.49	0.00012	0.00389	-3.85
1350	CASQ2	5	49.69	49.77	+	3.4	9.01e-06	0.00166	4.44
837	CASTOR1	8	8.89	8.9	+	0.96	0.000465	0.00727	3.5
761	CBX5	6	71.96	72.01	-	0.72	0.00079	0.0094	3.36
556	CBY1,TOMM22	28	36.81	36.83	+	-0.6	5.02e-05	0.00285	-4.05
1187	CCDC141	18	57.08	57.26	-	2.17	0.000268	0.00556	3.64
692	CCDC187,QSOX2	25	38.28	38.38	+	0.37	9.78e-05	0.00366	3.9
335	CCDC28A	10	84.96	84.97	+	-0.89	0.000107	0.00377	-3.87
506	CCDC43,LOC111775625	11	19.01	19.02	+	-0.67	4.91e-05	0.00285	-4.06
885	CCDC50	19	31.07	31.14	+	1.08	7.86e-06	0.00165	4.47
1232	CCDC8	10	16.93	16.93	-	2.42	0.000357	0.00634	3.57
554	CCDC90B	7	64.11	64.13	+	-0.61	5.45e-05	0.00289	-4.04
1147	CCL24	13	11.04	11.04	+	2.03	0.000192	0.00481	3.73
748	CCNC	10	51.79	51.81	-	0.66	0.000279	0.00568	3.63
1182	CCNJL	14	18.54	18.59	+	2.15	0.000276	0.00567	3.64
1190	CD248	12	30.03	30.03	-	2.17	0.000632	0.0083	3.42
1216	CD44	12	1.84	1.93	+	2.33	0.000407	0.00678	3.54
1344	CD55	5	28.03	28.07	-	3.31	0.000692	0.00867	3.39
273	CD82	12	9.4	9.45	+	-1.01	0.000105	0.00374	-3.88
676	CDC16	17	80.62	80.65	+	-0.33	9.21e-06	0.00166	-4.43
59	CDC25C	14	37.43	37.47	+	-2.24	3.06e-05	0.0024	-4.17
376	CDC26	25	18.61	18.62	-	-0.82	0.000194	0.00481	-3.73
798	CDC42EP4	11	8.31	8.33	+	0.81	0.000712	0.00881	3.38
911	CDC42EP5	10	23.98	23.99	+	1.17	0.000403	0.00677	3.54
1340	CDH11	3	16.46	16.61	-	3.26	0.000572	0.00797	3.44
269	CDIP1	13	39.67	39.71	+	-1.01	8.11e-05	0.0034	-3.94
487	CDK7	21	5.37	5.41	-	-0.69	0.000145	0.00422	-3.8
345	CDK9	25	31.78	31.78	+	-0.87	6.63e-05	0.00318	-3.99
283	CDKN2AIPNL	14	40.7	40.71	+	-0.99	0.000742	0.00908	-3.37
1089	CDR2L	11	6.86	6.88	-	1.8	3.08e-05	0.0024	4.17
134	CELF4	8	60.72	61.02	-	-1.48	0.00022	0.00512	-3.69
1157	CELSR1	28	43.37	43.52	-	2.08	0.000474	0.00733	3.5
368	CENPBD1	3	37.02	37.02	-	-0.84	9.15e-05	0.00358	-3.91
190	CENPW	10	74.39	74.42	+	-1.23	0.000754	0.00919	-3.37
40	CFAP206	10	41.2	41.23	+	-2.57	0.000578	0.00797	-3.44
352	CFAP36	15	45.72	45.75	-	-0.86	3.49e-05	0.00253	-4.14
574	CGGBP1	26	2.96	2.97	+	-0.58	3.26e-05	0.00247	-4.15
1156	CGN	5	42.35	42.37	-	2.08	0.000577	0.00797	3.44
1005	CGNL1	15	0	0.08	+	1.49	0.000186	0.00479	3.74
337	CHCHD7	9	28.14	28.15	-	-0.89	0.000264	0.00553	-3.65
727	CHD6	22	32.04	32.24	-	0.54	0.000393	0.00668	3.54
649	CHMP2B	26	3.57	3.6	-	-0.44	9.88e-05	0.00368	-3.89
38	CHMP4C	9	6.35	6.37	-	-2.65	0.000309	0.00588	-3.61
669	CHMP5	23	49.51	49.52	+	-0.36	4.66e-05	0.00283	-4.07
577	CHPT1	28	26.62	26.65	+	-0.58	0.000185	0.00477	-3.74
782	CHRD	19	25.05	25.06	+	0.77	0.000274	0.00566	3.64
1336	CHRDL1	X	91.53	91.65	-	3.18	2.42e-05	0.00219	4.22
1087	CHRNB1	11	50.77	50.77	+	1.79	4.54e-05	0.0028	4.08
882	CHST14	1	149.52	149.52	-	1.08	0.00048	0.0074	3.49
224	CINP	24	44.46	44.48	-	-1.14	0.000132	0.00403	-3.82
229	CISD3	11	23.45	23.46	-	-1.13	0.000353	0.00632	-3.57
455	CKS1B	5	39.48	39.48	-	-0.72	0.000105	0.00374	-3.88
1111	CLIC1	20	32.36	32.36	-	1.88	0.000339	0.0062	3.58
973	CLIC4	2	30.44	30.5	-	1.39	0.000114	0.00384	3.86
1068	CLIP3	10	7.28	7.29	-	1.71	0.000128	0.00398	3.83
418	CLK3	1	120.24	120.26	-	-0.77	8.9e-07	0.000946	-4.91
1309	CLMP	7	30.91	30.91	-	2.87	0.000656	0.00845	3.41
531	CLN5	17	49.71	49.72	+	-0.63	0.000554	0.00785	-3.45
745	CLSTN1	2	41.65	41.72	+	0.66	5.41e-05	0.00289	4.04
659	CMC1	16	56.9	56.99	-	-0.4	0.000607	0.00811	-3.43
139	CMC2	3	29.47	29.49	-	-1.47	2.11e-05	0.00213	-4.25
1227	CMTM3	3	17.91	17.92	+	2.39	7.63e-05	0.0033	3.96
671	CNEP1R1,HEATR3	3	3.14	3.2	+	-0.35	0.000728	0.00896	-3.38
1243	CNKSR2	X	16.82	17.13	+	2.47	0.000198	0.00486	3.72
1379	CNTNAP4	3	25.57	25.85	+	4.67	2.33e-05	0.00217	4.23
653	COA1	4	14.46	14.55	-	-0.42	0.000167	0.00455	-3.76
466	COA3	11	20.36	20.36	+	-0.71	4.27e-05	0.00275	-4.09
613	COIL	11	31.69	31.7	-	-0.52	8.48e-06	0.00166	-4.45
1369	COL12A1	10	30.38	30.48	-	3.93	3.81e-05	0.00257	4.12
1319	COL14A1	9	65.1	65.33	+	2.99	0.000167	0.00455	3.76
876	COL15A1	25	5.74	5.84	+	1.06	0.000443	0.00714	3.51
1323	COL16A1	2	24.97	25.02	+	3.05	0.00024	0.0053	3.67
1358	COL1A1	11	25.99	26	-	3.61	6.65e-06	0.00153	4.5
1362	COL1A2	4	38.03	38.12	+	3.72	1.39e-05	0.00187	4.34
1200	COL5A1	25	37.22	37.39	+	2.23	1.91e-05	0.00212	4.28
1255	COL5A2	18	65.66	65.8	-	2.5	2.55e-05	0.00222	4.21
1052	COL6A1	26	42.34	42.36	+	1.64	0.00017	0.00458	3.76
1214	COL6A3	6	23.39	23.47	-	2.33	0.000174	0.00465	3.75
1328	COL6A6	16	68.16	68.3	+	3.11	0.00032	0.00598	3.6
1352	COL8A2	2	21.32	21.35	+	3.47	0.000265	0.00553	3.65
1018	COLEC12	8	43.93	44.11	-	1.52	0.000281	0.00568	3.63
1110	COLGALT2	5	18.09	18.2	-	1.87	0.000786	0.00939	3.36
407	COMMD3	29	14.96	14.96	-	-0.78	0.000131	0.004	-3.83
793	COPG2	4	85.17	85.28	-	0.79	0.000781	0.00939	3.36
305	COPS9	6	25.69	25.7	-	-0.94	6.99e-05	0.00325	-3.98
534	COQ2	3	55.33	55.36	+	-0.63	0.000577	0.00797	-3.44
1365	CPE	2	69.76	69.87	-	3.79	0.000448	0.00715	3.51
698	CPNE1,RBM12	22	27.24	27.28	-	0.4	0.000537	0.0078	3.46
903	CPQ	9	44.66	45.13	+	1.13	0.000674	0.00859	3.4
1297	CPXM1	22	20.47	20.47	+	2.73	0.0001	0.00369	3.89
431	CRBN	16	14.19	14.21	+	-0.75	5.43e-06	0.00148	-4.55
1141	CREB3L1	12	10.97	11	+	2.02	0.000515	0.00761	3.47
850	CREB3L2	4	91.7	91.81	-	0.98	0.000147	0.00423	3.8
1229	CREB5	4	59.46	59.86	+	2.4	4.2e-06	0.00148	4.6
543	CREM	29	4.12	4.19	-	-0.62	0.000792	0.0094	-3.36
1269	CRHR2	4	61.34	61.39	-	2.58	0.000788	0.00939	3.36
426	CRP	5	34.13	34.17	+	-0.76	0.000381	0.0066	-3.55
494	CRYGN,RHEB	4	103.1	103.18	-	-0.68	0.000515	0.00761	-3.47
1150	CTGF	10	79.34	79.35	-	2.04	0.000126	0.00396	3.83
1330	CTHRC1	9	50.41	50.42	+	3.13	0.000125	0.00396	3.84
989	CTTNBP2	4	74.96	75.12	-	1.43	0.000651	0.00844	3.41
893	CTTNBP2NL	5	52.62	52.67	-	1.11	0.00034	0.00621	3.58
752	CUL4B	X	99.42	99.46	-	0.67	0.000118	0.00388	3.85
1133	CXCL1	3	63.47	63.47	-	2.01	0.000347	0.00626	3.58
927	CXCL16	11	50.09	50.09	+	1.24	9.5e-05	0.00361	3.9
478	CYB561A3	12	24.93	24.94	-	-0.7	8.11e-05	0.0034	-3.94
476	CYHR1	9	85.19	85.21	-	-0.7	0.000256	0.00547	-3.66
1034	DAB2	21	26.99	27.15	+	1.58	0.00036	0.00637	3.57
996	DACT1	24	6.14	6.15	+	1.45	2.29e-05	0.00217	4.23
1244	DACT2	31	2.14	2.15	+	2.47	0.00053	0.00775	3.46
452	DAD1	1	162.55	162.59	-	-0.73	7.45e-05	0.00328	-3.96
553	DALRD3,MIR191A	16	39.56	39.56	+	-0.61	0.000326	0.00605	-3.59
1145	DBN1	14	3.92	3.94	+	2.03	0.000143	0.00418	3.8
220	DCAF10	25	2.91	2.96	+	-1.17	4.78e-05	0.00285	-4.07
660	DCAF12	23	49.94	49.98	-	-0.4	0.000236	0.00528	-3.68
1345	DCLK1,SOHLH2	17	14.59	15.01	-	3.34	0.000716	0.00884	3.38
1184	DCN	28	17.99	18.03	-	2.15	3.61e-05	0.00253	4.13
1380	DDN	6	67.7	67.71	-	4.77	0.000103	0.00374	3.88
101	DDO	10	61.08	61.11	-	-1.68	0.000692	0.00867	-3.39
946	DDR2	5	31.53	31.69	-	1.31	2.37e-05	0.00218	4.23
517	DDX1	15	80.11	80.15	-	-0.66	0.000613	0.00815	-3.43
448	DDX39A	7	45.88	45.88	+	-0.73	0.000646	0.0084	-3.41
287	DECR2	13	43.42	43.42	-	-0.98	6.81e-05	0.00322	-3.98
778	DEGS1	30	9.39	9.4	-	0.76	0.000346	0.00626	3.58
280	DENND3	9	82.29	82.35	+	-0.99	0.000297	0.00584	-3.62
680	DENND4C	23	38.18	38.29	+	0.28	0.000554	0.00785	3.45
647	DENR	8	25.32	25.34	+	-0.44	0.000392	0.00667	-3.55
450	DFFA	2	41.12	41.13	+	-0.73	0.0005	0.00757	-3.48
80	DHRS7C	11	52.73	52.75	-	-1.88	0.000265	0.00553	-3.65
486	DHX36	16	87.69	87.74	-	-0.69	0.000704	0.00875	-3.39
816	DIAPH2	X	80.18	81	+	0.88	0.00012	0.00389	3.85
192	DLAT,NKAPD1	7	21.05	21.11	+	-1.23	0.00024	0.0053	-3.67
905	DLG3	X	55.45	55.5	+	1.14	0.000253	0.00543	3.66
799	DLG5	1	65.46	65.59	-	0.81	0.000459	0.00725	3.5
1171	DNAJA4	1	117.03	117.05	+	2.12	0.000147	0.00423	3.8
194	DNAJC28	26	31.39	31.39	-	-1.22	0.000858	0.00984	-3.33
24	DNAJC5B	9	19.67	19.76	-	-3.21	6.3e-05	0.00311	-4
169	DNASE1L2	13	41.79	41.79	-	-1.32	0.000382	0.00661	-3.55
724	DOCK7	5	94.64	94.84	+	0.52	0.000777	0.00936	3.36
836	DOK1	15	29.5	29.51	-	0.95	0.00062	0.00821	3.42
469	DPEP2NB	3	19.02	19.03	-	-0.71	0.000237	0.0053	-3.68
259	DPH3	16	66.91	66.92	+	-1.05	0.000467	0.00729	-3.5
175	DPP8	1	128.14	128.21	+	-1.29	0.000174	0.00465	-3.75
1107	DPYSL2	2	55.39	55.52	+	3.63	0.000197	0.00485	3.72
1360	DPYSL3	14	29.74	29.85	+	3.63	3.47e-05	0.00252	4.14
364	DRAP1	12	29.71	29.71	+	-0.85	0.00071	0.0088	-3.39
648	DRG2	11	60.17	60.2	-	-0.44	0.000183	0.00477	-3.74
959	DSE	10	66.06	66.13	+	1.36	0.000767	0.00929	3.36
1101	DSEL	8	86.74	86.77	-	1.84	0.000181	0.00475	3.74
292	DUSP19	18	60.76	60.78	+	-0.96	0.000585	0.008	-3.44
849	DUSP6	28	16.47	16.47	-	0.98	0.000851	0.0098	3.34
580	DYNLRB1	22	26.32	26.34	+	-0.57	0.000337	0.00617	-3.59
515	DYNLT1	31	9.5	9.5	+	-0.66	0.000236	0.00528	-3.68
1092	DZIP1	17	65.31	65.36	-	1.81	0.00054	0.0078	3.46
1023	EBF2	2	54.75	54.94	-	1.55	4.57e-05	0.00281	4.08
771	ECE1	2	33.22	33.32	+	0.75	0.000387	0.00661	3.55
1043	ECM1	5	43.25	43.25	-	1.61	0.000343	0.00624	3.58
1172	ECM2	23	55.06	55.1	+	2.12	0.000304	0.00585	3.61
860	EDA	X	54.7	55.05	+	1	0.000133	0.00405	3.82
504	EDF1	25	39.05	39.06	-	-0.67	0.000235	0.00528	-3.68
56	EFCAB7	5	93.9	93.94	-	-2.26	0.00037	0.00649	-3.56
1162	EFEMP1	15	45.43	45.49	+	2.09	0.000576	0.00797	3.44
1318	EFNA5	14	63.36	63.64	+	2.98	0.000265	0.00553	3.65
474	EFR3A	9	74.86	74.96	+	-0.71	9.48e-06	0.00167	-4.43
961	EGFR	4	24.6	24.8	+	1.36	0.000116	0.00385	3.85
607	EHBP1	15	39.41	39.89	-	-0.52	7.92e-05	0.00338	-3.95
1146	EHD4,SPTBN5	1	148.26	148.39	+	2.03	0.000252	0.00543	3.66
751	EIF2AK4	1	149.91	150	-	0.67	0.000677	0.00861	3.4
663	EIF2B1	8	25.96	25.97	-	-0.39	0.000851	0.0098	-3.34
497	EIF4A2,LOC111769146,MIR1248,LOC111769133,LOC111769135	19	27.2	27.2	+	-0.67	0.000205	0.00493	-3.71
872	ELF1	17	28.88	28.99	+	1.04	0.000592	0.00805	3.44
228	ELL2	14	72.79	72.86	+	-1.13	0.000744	0.0091	-3.37
923	ELN	13	11.88	11.91	+	1.23	0.000777	0.00936	3.36
980	ELOVL5	20	51.92	51.99	-	1.41	0.000434	0.00708	3.52
547	EMC2	9	54.68	54.74	+	-0.61	0.000452	0.00718	-3.51
479	EMC4	1	156.24	156.24	+	-0.7	0.000467	0.00729	-3.5
193	EMC9	1	163.84	163.85	-	-1.22	0.000404	0.00677	-3.54
1266	EMILIN2	8	46.21	46.26	+	2.58	0.000228	0.0052	3.69
1095	EMP3	10	18.7	18.71	+	1.82	0.000545	0.0078	3.46
1263	EMX2	1	14.81	14.81	-	2.56	5.73e-06	0.00153	4.54
1291	ENAH	30	8.15	8.3	+	2.71	7e-05	0.00325	3.98
72	ENO3	11	49.9	49.92	-	-1.98	0.000231	0.00522	-3.68
135	ENOX2	X	107.9	108.16	-	-1.48	0.000161	0.00449	-3.77
1104	ENPP1	10	79.23	79.3	+	1.85	0.000395	0.0067	3.54
1132	ENPP6	27	25.73	25.89	+	2	0.000293	0.00581	3.62
834	ENTPD4	2	52.38	52.42	-	0.95	0.000148	0.00423	3.79
123	EPB41	2	27.17	27.34	-	-1.53	0.000152	0.00429	-3.79
1276	EPHA3	26	1.61	1.98	-	2.62	7.92e-05	0.00338	3.95
1290	EPHB3	19	25.31	25.33	+	2.71	0.000193	0.00481	3.73
948	ERBIN	21	8.13	8.29	-	1.33	2.32e-06	0.00135	4.72
827	ERICH1	27	39.81	39.91	+	0.92	0.000434	0.00708	3.52
983	ERLIN1	1	29.78	29.81	+	1.41	1.28e-05	0.00184	4.36
682	ERP44	25	6.64	6.72	-	0.3	0.000538	0.0078	3.46
1211	ESRRB	24	21.74	21.91	+	2.31	2.16e-05	0.00213	4.25
846	EVC	3	115.55	115.63	+	0.98	2.46e-07	0.000826	5.16
810	EVI5	5	69	69.22	+	0.84	5.51e-05	0.00291	4.03
859	EXOC6B,CYP26B1	15	31.09	31.72	+	1	0.000309	0.00588	3.61
784	EXOG	16	48.34	48.38	-	0.78	0.000497	0.00754	3.48
528	EXOSC3	25	2.88	2.89	-	-0.64	0.000259	0.00548	-3.65
821	EXT1	9	63.2	63.47	-	0.91	0.000303	0.00585	3.61
1191	F2RL2	14	88.9	88.91	+	2.18	5.73e-05	0.003	4.02
1117	F3	5	67.46	67.48	+	1.92	0.0005	0.00757	3.48
896	FAM114A1	3	90.41	90.48	-	1.12	0.000386	0.00661	3.55
498	FAM122A	23	21.26	21.26	-	-0.67	4.06e-06	0.00148	-4.61
1241	FAM124A	17	19.89	19.98	-	2.46	3.69e-06	0.00148	4.63
1177	FAM13A	3	50.33	50.65	+	2.14	0.00024	0.0053	3.67
1209	FAM171A1	29	20.84	20.97	+	2.3	1.57e-05	0.00199	4.32
1281	FAM171B	18	63.67	63.73	+	2.65	0.000491	0.00749	3.49
1335	FAM180B	12	11.99	11.99	+	3.17	4.04e-05	0.00267	4.11
1341	FAM184B	3	107.65	107.77	+	3.26	4.1e-05	0.00268	4.1
200	FAM212A	16	38.93	38.93	-	-1.21	0.000387	0.00661	-3.55
597	FAM213A	1	89.6	89.63	-	-0.54	1.59e-05	0.00199	-4.32
91	FAM217B	22	47.19	47.21	+	-1.74	0.000114	0.00384	-3.86
654	FAM32A	21	2.11	2.11	+	-0.42	8.83e-06	0.00166	-4.44
1296	FAM46A	10	36.53	36.54	-	2.73	0.000684	0.00865	3.4
286	FAM49B	9	73.22	73.38	-	-0.98	0.000859	0.00984	-3.33
81	FAM69A	5	68.86	68.96	+	-1.86	0.00027	0.00559	-3.64
212	FAM78A,LOC111770655	25	34.48	34.5	-	-1.18	0.000269	0.00557	-3.64
456	FAM96A	1	129.36	129.38	+	-0.72	0.000168	0.00455	-3.76
921	FANCM	1	182.46	182.51	+	1.22	0.000181	0.00475	3.74
1218	FAP	18	42.58	42.65	-	2.34	0.000145	0.00422	3.8
519	FARS2,LOC111769154	20	5.99	6.53	+	-0.65	0.000401	0.00675	-3.54
985	FAT1	27	23.73	23.86	+	1.42	1.34e-05	0.00186	4.35
1354	FBLN1	28	42.58	42.67	+	3.51	0.000216	0.00507	3.7
975	FBLN2	16	3.92	4.03	+	1.4	0.000112	0.00381	3.86
1131	FBLN5	24	35.07	35.15	-	2	8.43e-06	0.00166	4.45
1247	FBN1	1	142.25	142.48	+	2.48	6.12e-05	0.0031	4.01
96	FBP2	23	2.61	2.67	+	-1.7	0.000324	0.00603	-3.59
435	FBXO21	8	18.65	18.69	+	-0.75	0.000236	0.00528	-3.68
58	FBXO48	15	34.76	34.77	+	-2.25	2.5e-06	0.00138	-4.71
318	FBXW11	14	8.54	8.67	+	-0.92	0.000356	0.00634	-3.57
711	FBXW8	8	18.74	18.88	-	0.47	8.34e-06	0.00166	4.46
1046	FGD1	X	44.02	44.06	+	1.63	7.26e-05	0.00325	3.97
1081	FGFR1	27	7.34	7.39	+	1.76	1.16e-05	0.0018	4.39
551	FGFR1OP	31	3.07	3.1	-	-0.61	2.5e-05	0.00221	-4.22
1205	FGL2	4	3.57	3.57	+	2.27	3.63e-05	0.00253	4.13
447	FKBP1A	22	21.78	21.8	+	-0.73	0.000192	0.00481	-3.73
781	FKBP7	18	56.73	56.74	-	0.76	0.000604	0.0081	3.43
804	FKBP9	4	63.19	63.23	+	0.83	0.000627	0.00827	3.42
1167	FLRT2	24	29.63	29.72	+	2.1	0.000834	0.00971	3.34
223	FLT1	17	8.03	8.2	-	-1.15	0.00057	0.00797	-3.45
1017	FMNL2	18	34.36	34.65	+	1.52	6.6e-06	0.00153	4.51
1299	FN1	6	5.26	5.32	-	2.76	1.35e-05	0.00186	4.35
1355	FNDC1	31	8.96	9.06	-	3.54	0.000221	0.00512	3.69
1364	FNDC10	2	48.41	48.41	+	3.78	0.000821	0.00963	3.35
795	FNDC3B	19	14.57	14.9	+	0.8	0.000344	0.00625	3.58
918	FOXP1	16	20.15	20.72	+	1.2	0.000659	0.00847	3.41
1024	FRMD6	1	187.51	187.65	+	1.55	5.22e-06	0.00148	4.56
1207	FRRS1L	25	14.84	14.87	-	2.28	3.45e-05	0.00252	4.14
956	FSD1L	25	11.61	11.68	+	1.34	0.000214	0.00504	3.7
1349	FST	21	19.2	19.21	-	3.4	0.000175	0.00465	3.75
1163	FSTL1	19	41.12	41.18	+	2.09	0.000141	0.00414	3.81
848	FTL	10	19.19	19.19	+	0.98	0.00051	0.00758	3.48
807	FUBP1	5	81.8	81.84	+	0.83	0.00083	0.00969	3.34
965	FUCA2	31	22.37	22.38	+	1.37	2.74e-05	0.00228	4.19
471	FUNDC1	X	37.57	37.58	-	-0.71	0.000791	0.0094	-3.36
560	FUT11,CHCHD1	1	61.88	61.89	+	-0.6	1.25e-05	0.00184	-4.37
731	FUT8	24	11.9	12.18	+	0.57	0.000227	0.0052	3.69
294	FXN	23	20.94	20.97	-	-0.96	1.81e-06	0.00121	-4.77
910	FYN	10	62.12	62.33	-	1.17	0.000562	0.00791	3.45
1007	FZD2	11	19.1	19.1	-	1.49	0.000757	0.00922	3.37
750	GABARAPL1	6	38.28	38.29	+	0.67	0.000105	0.00374	3.88
163	GADL1	16	54.64	54.83	+	-1.35	0.000172	0.00464	-3.76
1164	GAL3ST4	13	8.64	8.65	-	2.09	0.00085	0.0098	3.34
1041	GALNT12	25	5.63	5.67	+	1.59	0.000382	0.00661	3.55
144	GANC	1	147.94	148.01	-	-1.45	8.37e-05	0.00343	-3.93
1134	GAS1	23	3.68	3.68	+	2.01	5.42e-05	0.00289	4.04
693	GATAD2B	5	40.29	40.38	+	0.38	0.00043	0.00703	3.52
1357	GDF10	1	83.72	83.73	+	3.6	0.00017	0.00458	3.76
1223	GEM	9	42.38	42.4	-	2.37	0.000543	0.0078	3.46
1116	GFPT2	14	1.48	1.52	+	1.92	0.000194	0.00481	3.73
734	GGCX	15	19.6	19.61	+	0.59	0.000347	0.00626	3.58
1013	GGT5	8	3.08	3.1	+	1.51	0.000505	0.00757	3.48
433	GHDC	11	20.81	20.81	+	-0.75	0.000122	0.00392	-3.84
662	GID8	22	49.75	49.76	+	-0.39	0.000213	0.00504	-3.7
446	GLE1	25	32.32	32.35	+	-0.73	0.000148	0.00423	-3.79
962	GLI2	18	9.94	10.19	-	1.37	0.000108	0.00377	3.87
1079	GLI3	4	13.04	13.3	-	1.75	1.86e-05	0.00211	4.28
1359	GLIS3	23	24.81	25.25	-	3.61	0.000633	0.0083	3.42
176	GLO1	20	39.17	39.2	-	-1.29	0.000111	0.00381	-3.86
1264	GLT8D2	28	28.52	28.56	-	2.56	7.04e-05	0.00325	3.97
933	GMDS	20	2.39	3.05	-	1.26	9.69e-06	0.00168	4.42
954	GNB4	19	20.84	20.91	-	1.33	0.000703	0.00875	3.39
805	GNE	25	1.51	1.56	-	0.83	0.000122	0.00392	3.84
831	GNG12	5	90.38	90.5	+	0.93	0.000629	0.00828	3.42
160	GNG14	7	46.95	46.95	-	-1.36	0.000139	0.00412	-3.81
935	GOLPH3L	5	43.1	43.14	+	1.27	0.00044	0.00712	3.51
942	GPAT3	3	55.09	55.15	-	1.3	0.000574	0.00797	3.44
865	GPATCH2	30	15.48	15.7	+	1.02	1.15e-05	0.0018	4.39
719	GPATCH8	11	19.14	19.24	+	0.51	7.38e-06	0.00161	4.48
1292	GPC6	17	63.31	64.34	+	2.71	0.00014	0.00413	3.81
100	GPI	10	5.55	5.58	+	-1.69	0.000128	0.00398	-3.83
521	GPN3	8	23.87	23.88	+	-0.65	0.000451	0.00718	-3.51
95	GPR61	5	55.16	55.18	-	-1.7	5.41e-06	0.00148	-4.55
268	GPRC5B	13	28.48	28.5	+	-1.01	0.000846	0.00978	-3.34
1033	GRAMD1C	19	46.77	46.86	-	1.58	0.000299	0.00584	3.62
1011	GRAMD2B	14	47.23	47.34	-	1.51	0.000594	0.00806	3.43
45	GREM2	30	4.2	4.3	+	-2.46	3.02e-05	0.00239	-4.17
1245	GRK3	8	0.04	0.11	-	2.47	0.000352	0.00631	3.57
1234	GRK3	8	12.66	12.78	-	2.42	0.00026	0.00548	3.65
1115	GRPR	X	12.41	12.45	+	1.92	0.000354	0.00632	3.57
358	GRSF1	3	65.95	65.97	+	-0.86	4.81e-05	0.00285	-4.06
1098	GSDME	4	56.26	56.32	-	1.83	0.00024	0.0053	3.67
1149	GSN	25	25.42	25.47	+	2.04	0.000166	0.00455	3.77
1136	GSTO1	1	26.28	26.29	-	2.01	7.05e-05	0.00325	3.97
808	GTF2IRD1	13	12.21	12.32	+	0.83	0.000199	0.00486	3.72
57	GUCY2D	11	51.25	51.27	+	-2.26	0.000381	0.0066	-3.55
1236	GXYLT2	16	18.93	19.01	-	2.44	4.48e-05	0.00279	4.08
629	HAUS3,POLN	3	119.84	120.01	+	-0.49	0.000303	0.00585	-3.61
250	HAX1	5	40.04	40.05	-	-1.05	7.41e-05	0.00327	-3.96
422	HDDC2	10	73.46	73.49	-	-0.77	3.9e-05	0.00263	-4.11
257	HDDC3	1	93.95	93.95	-	-1.05	0.000725	0.00893	-3.38
1129	HDGFL3	1	92.39	92.45	+	1.98	5.46e-06	0.00148	4.55
443	HECA	31	25.87	25.91	-	-0.73	0.000878	0.00998	-3.33
156	HEXIM2	11	18.63	18.63	-	-1.38	0.00029	0.00576	-3.62
147	HFE2	5	44.42	44.42	+	-1.42	0.00047	0.0073	-3.5
780	HGSNAT	27	2.45	2.48	-	0.76	0.000443	0.00714	3.51
550	HIBADH	4	58.69	58.8	-	-0.61	0.000114	0.00384	-3.86
869	HIF1A	24	8.81	8.85	+	1.04	0.000881	0.00999	3.33
328	HIGD2A	14	4.97	4.97	-	-0.9	0.000533	0.00777	-3.46
444	HIKESHI	7	61.56	61.6	-	-0.73	2.13e-05	0.00213	-4.25
188	HINT3	10	74.06	74.08	+	-1.24	5.34e-05	0.00289	-4.04
829	HIVEP1	20	12.29	12.42	+	0.92	0.000287	0.00576	3.63
262	HMGA1	20	35.42	35.42	+	-1.04	0.000249	0.00539	-3.66
864	HOGA1	1	31.86	31.88	-	1.01	0.000874	0.00996	3.33
124	HOMER1	14	86.45	86.68	+	-1.53	0.000308	0.00588	-3.61
365	HOXA10	4	58.38	58.39	-	-0.84	0.000352	0.00631	-3.57
281	HOXD8	18	54.63	54.63	+	-0.99	5.94e-05	0.00304	-4.02
398	HPS5	7	88.74	88.77	-	-0.78	1.66e-05	0.00206	-4.31
107	HRAS	12	35.56	35.57	-	-1.63	0.000327	0.00605	-3.59
1181	HRCT1	25	1.18	1.19	+	2.14	0.000682	0.00864	3.4
1338	HRH1	16	7.28	7.38	-	3.22	0.00063	0.00829	3.42
541	HSBP1	3	31.86	31.86	+	-0.62	1.22e-05	0.00182	-4.37
440	HSCB	8	10.14	10.15	-	-0.74	0.000341	0.00621	-3.58
499	HSD17B10	X	44.97	44.97	+	-0.67	5.45e-05	0.00289	-4.04
825	HSF2	10	71	71.03	+	0.92	0.000654	0.00845	3.41
854	HSPA13	26	14.12	14.14	-	0.99	0.000685	0.00865	3.4
1038	HTRA1	1	10.55	10.6	-	1.59	3.66e-05	0.00253	4.13
1028	HTRA3	3	117.77	117.8	+	1.56	0.000636	0.00832	3.42
1120	HVCN1	8	23.7	23.74	+	1.94	0.000283	0.00569	3.63
430	HYPK,SERF2	1	146.74	146.75	-	-0.75	1.58e-05	0.00199	-4.32
591	IAH1	15	85.17	85.18	-	-0.55	0.000135	0.00405	-3.82
944	ICAM4,ICAM1	7	51.48	51.49	-	1.31	0.000666	0.00854	3.4
987	IDS	X	122.62	122.64	-	1.42	0.000846	0.00978	3.34
373	IER3IP1	8	69.46	69.47	-	-0.83	5.38e-05	0.00289	-4.04
598	IFI35	11	20.2	20.21	-	-0.54	0.000456	0.00722	-3.51
173	IFNGR2	26	31.29	31.32	+	-1.3	5.04e-06	0.00148	-4.56
172	IFRD2	16	38.52	38.53	+	-1.3	0.000129	0.00398	-3.83
215	IFT27	28	35.16	35.18	-	-1.17	0.000119	0.00388	-3.85
1221	IGF1	28	27.23	27.3	-	2.36	0.000542	0.0078	3.46
914	IGFBP4	11	22.2	22.22	-	1.18	0.000279	0.00568	3.63
823	IGSF3	5	48.94	49.03	+	0.92	0.000124	0.00394	3.84
847	IKBIP	28	24.1	24.12	-	0.98	0.000264	0.00553	3.65
17	IL32	13	40.91	40.91	-	-3.56	0.000349	0.00628	-3.58
569	IL5	14	42.32	42.33	+	-0.59	0.000244	0.00535	-3.67
308	IMMP1L	7	99.47	99.55	-	-0.94	5.87e-05	0.00303	-4.02
511	INTS6	17	19.7	19.79	+	-0.66	0.000404	0.00677	-3.54
312	ISCA1	23	4.33	4.34	+	-0.93	7.14e-05	0.00325	-3.97
1256	ISLR	1	120.64	120.64	-	2.51	1.38e-05	0.00187	4.35
209	ITFG1	3	0.6	0.88	-	-1.19	1.53e-05	0.00199	-4.32
978	ITGA5	6	72.1	72.12	-	1.41	0.00071	0.0088	3.39
924	ITGA9	16	48.98	49.31	-	1.23	0.000391	0.00667	3.55
800	ITGB6	18	40.82	40.95	-	0.82	1.19e-05	0.00182	4.38
737	ITSN2	15	72.44	72.57	+	0.6	0.000649	0.00842	3.41
1096	JAZF1	4	58.94	59.26	-	1.82	0.000116	0.00385	3.85
925	JDP2	24	20.71	20.75	+	1.23	0.000637	0.00832	3.42
991	KANK2	7	50.84	50.86	+	1.44	0.000316	0.00595	3.6
1173	KCNMA1	1	64.62	65.34	-	2.12	0.000551	0.00783	3.45
1053	KCNMB2	19	20.24	20.46	+	1.65	0.000109	0.00378	3.87
1368	KCNN1	21	3.37	3.4	+	3.83	0.000109	0.00378	3.87
1302	KCNQ1	12	34.67	35.05	+	2.77	0.000506	0.00757	3.48
1225	KCTD12	17	49.62	49.63	-	2.37	0.000153	0.00431	3.79
691	KCTD20	20	37.3	37.33	+	0.37	0.000129	0.00398	3.83
1130	KDELR3	28	36.64	36.65	+	2	0.000306	0.00586	3.61
611	KIAA0319L	2	21.8	21.89	+	-0.52	0.000299	0.00584	-3.62
853	KIAA1522	2	24.18	24.21	-	0.99	0.000423	0.00698	3.53
936	KIAA1551	6	57.06	57.08	+	1.27	0.000652	0.00845	3.41
997	KIAA1614	5	15.49	15.53	+	1.45	0.000247	0.00536	3.67
164	KIAA2013	2	39.96	39.96	+	-1.35	0.000303	0.00585	-3.61
275	KIF22,MAZ	13	20.48	20.5	+	-1.01	5e-05	0.00285	-4.06
1385	KIF6	20	39.76	40.13	-	6.13	0.000299	0.00584	3.62
1078	KLF4	25	13.53	13.54	+	1.75	8.89e-05	0.00353	3.92
1155	KLHL2	2	69.91	70.02	-	2.06	1.06e-06	0.000946	4.88
210	KLHL31	20	52.24	52.26	-	-1.18	0.000199	0.00486	-3.72
700	KMT2A	7	26.82	26.9	+	0.41	0.000122	0.00392	3.84
623	KMT5A	8	25.81	25.83	+	-0.5	0.000444	0.00714	-3.51
387	KPNA5	10	66.48	66.52	+	-0.81	0.000822	0.00963	-3.35
290	KRCC1	15	18.4	18.42	+	-0.96	0.000111	0.00381	-3.86
769	KREMEN1	8	9.82	9.89	-	0.74	0.000401	0.00675	3.54
142	L2HGDH	1	186.49	186.53	-	-1.46	1.02e-05	0.00171	-4.41
571	L3MBTL2	28	38.86	38.88	+	-0.59	0.000531	0.00775	-3.46
461	LAGE3	X	126.85	126.85	-	-0.72	9.67e-05	0.00364	-3.9
1118	LAIR1	10	24.06	24.07	+	1.93	0.000873	0.00995	3.33
806	LAMC1	5	17.31	17.43	+	0.83	0.000518	0.00763	3.47
401	LAMTOR2	5	38.71	38.72	-	-0.78	3.28e-07	0.000826	-5.11
650	LAMTOR5	5	54.43	54.43	+	-0.43	0.000279	0.00568	-3.63
713	LAPTM4A	15	76.38	76.4	+	0.48	0.000547	0.0078	3.46
609	LARP7	2	114.11	114.13	-	-0.52	0.00051	0.00758	-3.48
943	LCA5	10	34.36	34.42	-	1.3	0.000301	0.00585	3.61
988	LGALS1	28	35.96	35.96	+	1.42	4.06e-05	0.00267	4.1
770	LGALSL	15	38.23	38.24	-	0.74	8.37e-05	0.00343	3.93
1206	LHFPL2	14	87.28	87.44	+	2.27	7.15e-05	0.00325	3.97
1192	LHFPL6	17	17.81	17.91	-	2.18	0.000194	0.00481	3.73
1310	LIF	8	8.92	8.94	+	2.88	0.000167	0.00455	3.76
868	LIN7A	28	9.16	9.3	-	1.03	0.000549	0.00782	3.46
760	LITAF	13	34.12	34.15	+	0.72	0.000616	0.00817	3.42
639	LMAN2	14	4.03	4.09	+	-0.47	0.000688	0.00866	-3.39
297	LMBR1L	6	67.79	67.8	-	-0.95	2.88e-05	0.00235	-4.18
296	LOC100050598	23	21.7	21.74	-	-0.95	0.00057	0.00797	-3.45
643	APH1A	5	43.39	43.43	+	-0.45	0.000716	0.00884	-3.38
628	CHMP7	2	52.18	52.22	+	-0.49	0.000322	0.00601	-3.6
749	EXO5	2	17.66	17.7	-	0.67	0.000816	0.00959	3.35
63	LDHA	7	88.81	88.84	+	-2.15	0.000128	0.00398	-3.83
668	MAPKAPK5	8	22.83	22.88	-	-0.37	0.000562	0.00791	-3.45
599	MMADHC	18	31.95	32.05	-	-0.54	0.00085	0.0098	-3.34
181	POPDC2	19	41.71	41.75	+	-1.29	1.46e-05	0.00192	-4.34
207	PPP2R2D	1	1.85	1.9	-	-1.19	2.69e-05	0.00228	-4.2
908	TUBA1A	6	67.81	67.86	-	1.16	0.000436	0.00709	3.52
1351	LOX	14	50.86	50.88	+	3.44	0.000171	0.00462	3.76
1222	LOXL3	15	29.51	29.53	+	2.36	0.000767	0.00929	3.36
1283	LPAR1	25	16.33	16.46	-	2.67	7.17e-05	0.00325	3.97
75	LPIN1,LOC106781765	15	83.15	83.28	-	-1.96	0.000283	0.00569	-3.63
894	LRIG3	6	77.12	77.17	-	1.11	0.000212	0.00503	3.7
5	LRIT3	2	116.38	116.39	-	-4.92	0.000115	0.00385	-3.86
1032	LRMDA	1	63.31	64.37	+	1.57	0.000311	0.0059	3.61
958	LRP1	6	75.73	75.81	+	1.35	5.78e-05	0.00302	4.02
1260	LRRC17	4	3.75	3.77	+	2.54	5.41e-05	0.00289	4.04
416	LRRC28	1	105.58	105.74	+	-0.77	0.000299	0.00584	-3.62
83	LRRC30	8	35.3	35.35	+	-1.86	0.000109	0.00378	-3.87
967	LRRK1	1	106.99	107.12	+	1.38	0.0001	0.00369	3.89
1342	LRRN1	16	13.59	13.63	-	3.3	9.31e-05	0.00359	3.91
940	LRRN2	5	1.19	1.25	-	1.28	0.000283	0.00569	3.63
993	LRRN4CL	12	26.49	26.5	-	1.44	4.25e-05	0.00275	4.09
544	LSM12	11	19.49	19.51	+	-0.62	0.000604	0.0081	-3.43
439	LSM3	16	4.51	4.53	+	-0.74	1.38e-05	0.00187	-4.35
460	LSM5	4	62.95	62.95	-	-0.72	6.7e-05	0.00319	-3.99
957	LTBP1	15	64.5	64.88	-	1.35	0.000138	0.00411	3.81
1039	LTBP3	12	29.41	29.42	-	1.59	0.00019	0.00481	3.73
1248	LUM	28	17.95	17.96	-	2.48	0.00042	0.00695	3.53
897	LVRN	14	55.93	56.05	-	1.12	0.000167	0.00455	3.76
1287	LYPD6	18	31.83	31.96	+	2.7	3.01e-05	0.00239	4.17
342	LYRM2	10	43	43.03	-	-0.88	0.000187	0.00479	-3.74
344	MAD2L2	2	40.15	40.16	+	-0.87	0.000439	0.00712	-3.52
756	MAGED1	X	43.02	43.08	+	0.69	0.000257	0.00547	3.66
1094	MAGED2	X	43.74	43.91	-	1.81	2.17e-05	0.00213	4.25
303	MAMDC4	25	39.04	39.05	+	-0.94	0.000367	0.00646	-3.56
1072	MAN1A1	10	68.44	68.61	-	1.73	7.97e-05	0.00338	3.95
1062	MAP1B	14	92.55	92.64	-	1.69	0.000116	0.00385	3.86
941	MAP3K12	6	71.33	71.34	-	1.3	0.000793	0.0094	3.36
830	MAP4K4	15	7.94	8.12	-	0.93	0.000696	0.00872	3.39
738	MAPK1IP1L	24	3.15	3.16	+	0.61	1.16e-05	0.0018	4.39
237	MAPK6	1	139.54	139.58	-	-1.11	0.000475	0.00733	-3.49
939	MARVELD1	1	31.79	31.79	-	1.28	0.000188	0.00479	3.74
949	MAST2	2	12.51	12.72	-	1.33	5.26e-07	0.000826	5.02
844	MB21D2	19	32.38	32.49	-	0.98	4.41e-06	0.00148	4.59
578	MBLAC2	14	77.41	77.42	+	-0.58	0.000842	0.00977	-3.34
54	MBP	8	94.51	94.65	-	-2.31	2.94e-05	0.00238	-4.18
684	MBTPS1	3	32.06	32.12	-	0.34	1.78e-05	0.00207	4.29
777	MCM9	10	68.12	68.2	-	0.76	0.00066	0.00848	3.41
363	MED7	14	21.17	21.17	+	-0.85	0.000444	0.00714	-3.51
1314	MEDAG	17	10.2	10.23	+	2.93	2.21e-05	0.00213	4.24
278	MEMO1	15	65.68	65.81	+	-1	5.84e-05	0.00303	-4.02
384	METTL23	11	5.46	5.48	-	-0.81	0.000584	0.008	-3.44
1337	MFAP2	2	36.8	36.8	+	3.21	0.000173	0.00465	3.76
1311	MFAP4	11	59.54	59.54	+	2.91	3.07e-05	0.0024	4.17
1185	MFAP5	6	36.81	36.82	-	2.16	0.000427	0.00702	3.52
557	MFF	6	15.41	15.45	+	-0.6	0.000782	0.00939	-3.36
341	MINOS1	2	34.61	34.64	-	-0.88	4.71e-05	0.00283	-4.07
913	MIR125B	7	30.13	30.38	-	1.18	4.21e-06	0.00148	4.6
1295	MIR206-2,MIR133B	20	50.83	50.84	+	2.72	0.000809	0.00953	3.35
673	MIR7045	5	42.17	42.18	+	-0.34	0.000655	0.00845	-3.41
696	MIR9023	26	41.23	41.25	-	0.39	0.00047	0.0073	3.5
1356	MIR9182	18	65.6	65.64	+	3.58	2.43e-05	0.00219	4.22
370	MKKS	22	13.66	13.68	+	-0.83	0.000159	0.00445	-3.78
260	MLF1	19	2.27	2.32	+	-1.04	1.19e-05	0.00182	-4.38
608	MLF2	6	35.26	35.27	-	-0.52	0.0001	0.00369	-3.89
225	MLLT3	23	39.04	39.3	-	-1.14	0.000299	0.00584	-3.62
636	MLX	11	20.52	20.52	-	-0.47	1.7e-05	0.00206	-4.3
122	MLXIP	8	24.86	24.92	+	-1.53	0.000842	0.00976	-3.34
436	MMGT1	X	112.14	112.15	-	-0.75	0.000681	0.00864	-3.4
1128	MMP14	1	162.87	162.88	+	1.98	0.000451	0.00718	3.51
1199	MMP2	3	8.34	8.37	+	2.23	8.92e-05	0.00353	3.92
1320	MMP23B	2	48.36	48.37	-	2.99	0.000247	0.00536	3.67
947	MMRN1	3	49.5	49.57	-	1.32	0.000562	0.00791	3.45
1257	MOB3B	23	44.75	44.93	-	2.51	2.33e-05	0.00217	4.23
581	MOCS2	21	19.5	19.51	+	-0.57	0.000228	0.0052	-3.69
715	MON2	6	80.08	80.18	+	0.49	0.00013	0.00398	3.83
963	MPZL1	5	4.28	4.34	+	1.37	6.37e-05	0.00312	4
1316	MRC1	29	18.7	18.79	-	2.98	4.84e-05	0.00285	4.06
1154	MRC2	11	16.46	16.51	-	2.06	7.18e-05	0.00325	3.97
733	MROH1	9	84.91	85.01	+	0.58	0.000846	0.00978	3.34
507	MRPL16	12	23.29	23.3	-	-0.67	2.91e-05	0.00237	-4.18
562	MRPL22	14	22.94	22.97	-	-0.6	0.000386	0.00661	-3.55
579	MRPL23	12	34.29	34.3	+	-0.57	0.000145	0.00422	-3.8
378	MRPL27	11	26.14	26.14	-	-0.82	1.32e-05	0.00185	-4.36
495	MRPL30,LIPT1,C15H2orf15	15	10.45	10.49	-	-0.68	0.000859	0.00984	-3.33
302	MRPL36	21	57.64	57.65	+	-0.95	0.000332	0.00611	-3.59
523	MRPL43	1	29.09	29.09	+	-0.65	0.000463	0.00727	-3.5
533	MRPL47	19	21.02	21.03	-	-0.63	0.000832	0.00969	-3.34
396	MRPL51	6	35.06	35.06	-	-0.8	7.23e-05	0.00325	-3.97
463	MRPL52	1	162.86	162.86	+	-0.72	0.000584	0.008	-3.44
441	MRPS14	5	10.48	10.48	-	-0.74	0.000534	0.00777	-3.46
529	MRPS15	2	21.07	21.08	+	-0.63	0.000555	0.00785	-3.45
284	MRPS2	25	37.83	37.83	+	-0.98	0.00015	0.00426	-3.79
314	MRPS25	16	5.33	5.35	-	-0.93	0.000678	0.00861	-3.4
1262	MTHFD1L	31	15.93	16.12	-	2.55	9.24e-05	0.00359	3.91
1300	MTMR7	27	20.45	20.56	-	2.76	0.000711	0.0088	3.39
542	MTR	1	75.69	75.79	-	-0.62	8.36e-05	0.00343	-3.93
811	MXRA7	11	5.48	5.5	+	0.84	7.75e-05	0.00334	3.95
1112	MXRA8	2	48.54	48.55	+	1.89	0.000577	0.00797	3.44
1121	MYH10	11	51.69	51.89	-	1.94	1.1e-06	0.000946	4.87
1274	MYH7B,MIR499	22	26.7	26.73	+	2.61	0.00028	0.00568	3.63
205	MYL1	6	0.7	0.73	-	-1.19	0.000639	0.00834	-3.41
1142	MYL6B,MYL6	6	74.74	74.75	+	2.02	0.000241	0.0053	3.67
110	MYLPF	13	20.36	20.37	-	-1.62	0.000313	0.00592	-3.6
1180	MYO15A	11	60.12	60.17	-	2.14	5.05e-06	0.00148	4.56
1143	MYO5A	1	139.13	139.32	+	2.02	0.000558	0.00787	3.45
986	MYOC	5	7.68	7.69	-	1.42	0.000266	0.00553	3.65
1312	MYOM3	2	31.01	31.06	+	2.91	1.54e-05	0.00199	4.32
1381	MYOZ2	2	108.67	108.71	-	4.81	2.91e-06	0.0014	4.68
125	MYPOP	10	16.53	16.53	-	-1.52	0.000748	0.00912	-3.37
288	MZT1	17	46.12	46.14	-	-0.97	0.000142	0.00416	-3.81
266	NAPA	10	17.77	17.8	-	-1.03	0.000244	0.00535	-3.67
104	NAPEPLD	4	3.9	3.94	-	-1.66	6.36e-05	0.00312	-4
1135	NAV3	28	6.14	6.71	+	2.01	0.000236	0.00528	3.68
457	NAXE	5	38.29	38.29	-	-0.72	0.000229	0.0052	-3.68
1371	NCAM1	7	21.92	22.22	+	4.06	7.54e-05	0.00328	3.96
615	NCBP1	25	4.68	4.74	+	-0.51	0.000371	0.0065	-3.56
764	NCOA1	15	72.09	72.34	-	0.73	1.94e-05	0.00212	4.27
593	NDC1	2	5.65	5.7	+	-0.55	0.000335	0.00615	-3.59
1031	NDRG1	9	76.03	76.08	-	1.56	0.000246	0.00536	3.67
333	NDUFA1	X	99.01	99.02	+	-0.9	3.47e-05	0.00252	-4.14
417	NDUFA13,YJEFN3	21	4.56	4.57	+	-0.77	0.000163	0.00452	-3.77
402	NDUFA6	28	39.56	39.57	-	-0.78	0.000189	0.00481	-3.73
374	NDUFA8	25	26.23	26.24	-	-0.83	0.000193	0.00481	-3.73
203	NDUFAF2	21	12.63	12.77	-	-1.2	3.66e-05	0.00253	-4.13
267	NDUFAF4	10	49.48	49.49	-	-1.02	0.000219	0.0051	-3.7
329	NDUFB10	13	42.04	42.04	-	-0.9	0.000463	0.00727	-3.5
324	NDUFB3	18	76.25	76.26	+	-0.91	7.3e-05	0.00325	-3.97
254	NDUFB4	19	41.02	41.02	-	-1.05	0.000836	0.00973	-3.34
274	NDUFB5	19	21.03	21.05	+	-1.01	0.000317	0.00595	-3.6
322	NDUFB6	23	49	49.01	-	-0.91	0.000594	0.00806	-3.43
182	NDUFC1,MGARP	2	92.34	92.36	+	-1.27	0.000384	0.00661	-3.55
301	NDUFS3	12	11.99	11.99	+	-0.95	0.000232	0.00523	-3.68
493	NDUFS5	2	18.91	18.92	-	-0.68	0.000823	0.00963	-3.35
644	NDUFV3	26	39.58	39.59	+	-0.45	0.000845	0.00978	-3.34
1067	NECTIN3	19	48.99	49.13	-	1.71	9.55e-05	0.00361	3.9
1075	NELL2	6	63.74	64.1	-	1.74	0.00051	0.00758	3.48
803	NENF	5	23.48	23.49	-	0.82	4.18e-07	0.000826	5.06
763	NFE2L2	18	55.62	55.65	-	0.73	0.000129	0.00398	3.83
902	NHLRC3	17	17.54	17.55	+	1.13	0.000579	0.00797	3.44
995	NHSL1	10	84.67	84.96	-	1.44	0.000597	0.00806	3.43
950	NID1	1	76.38	76.46	+	1.33	0.000341	0.00621	3.58
899	NID2	1	187.87	187.92	-	1.12	0.000472	0.00731	3.5
1054	NIM1K	21	24.02	24.08	-	1.65	0.000507	0.00757	3.48
1152	NKAIN2	10	72.18	73.11	+	2.06	2.08e-05	0.00213	4.26
271	NKIRAS1	16	60.58	60.6	+	-1.01	0.000381	0.0066	-3.55
955	NLGN2	11	50.73	50.74	+	1.34	6.49e-05	0.00316	3.99
1085	NLGN3	X	56.09	56.11	+	1.79	8.55e-05	0.00348	3.93
594	NLK	11	42.46	42.63	+	-0.54	0.000105	0.00374	-3.88
1298	NLRP3	14	93.68	93.71	-	2.74	2.99e-05	0.00239	4.17
413	NME1	11	26.77	26.78	+	-0.77	0.000445	0.00714	-3.51
489	NME6	16	40.21	40.22	+	-0.68	4.84e-05	0.00285	-4.06
1058	NMT2	29	21.01	21.07	+	1.67	0.000355	0.00634	3.57
701	NONO,ITGB1BP2	X	56.19	56.23	+	0.41	8.1e-05	0.0034	3.94
37	NOS1	8	18.46	18.64	+	-2.69	0.000227	0.0052	-3.69
1105	NOTCH2	5	46.15	46.31	+	1.85	1.21e-05	0.00182	4.38
1144	NOVA1	1	166.62	166.77	-	2.03	2.37e-05	0.00218	4.23
915	NPC2	24	19.95	19.96	-	1.18	0.000118	0.00387	3.85
685	NPFF,ATF7	6	71.35	71.44	-	0.35	0.000567	0.00797	3.45
251	NRDC,MIR761	2	7.41	7.5	+	-1.05	0.000113	0.00384	-3.86
1059	NT5C2	1	27.2	27.34	+	1.67	0.000105	0.00374	3.88
252	NT5C3A	4	63.23	63.28	-	-1.05	6.37e-06	0.00153	-4.51
1198	NTRK2	23	5.29	5.64	-	2.22	0.00018	0.00475	3.75
385	NUDCD3	4	15.11	15.2	-	-0.81	6.61e-06	0.00153	-4.51
211	NUDT18	2	51.25	51.25	-	-1.18	0.000358	0.00636	-3.57
736	NUP214	25	34.37	34.46	+	0.6	0.000179	0.00475	3.75
758	NUP58	17	5.2	5.25	+	0.69	7.82e-05	0.00336	3.95
409	NUPR2,CHCHD2	13	19.01	19.02	+	-0.77	0.000575	0.00797	-3.44
412	NUTF2	3	18.89	18.91	+	-0.77	1.73e-05	0.00206	-4.3
141	NXN	11	44.76	44.9	+	-1.47	6.93e-05	0.00325	-3.98
261	OAT	1	8.66	8.68	+	-1.04	0.000705	0.00876	-3.39
421	OCEL1	21	2.87	2.88	+	-0.77	0.0005	0.00757	-3.48
1279	OLFML1	7	79.02	79.04	+	2.63	5.55e-05	0.00291	4.03
1306	OLFML3	5	51.25	51.26	-	2.82	1.78e-05	0.00207	4.29
10	OPRD1	2	27.35	27.39	-	-4.1	0.000598	0.00806	-3.43
485	OSBP	12	23.06	23.11	-	-0.69	0.00026	0.00548	-3.65
1168	OSBPL10	16	53.7	53.99	+	2.11	0.000247	0.00536	3.67
774	OSBPL9	2	7.5	7.66	-	0.75	4.69e-05	0.00283	4.07
449	OSGEPL1	18	66.37	66.39	-	-0.73	0.000687	0.00866	-3.39
585	OST4	15	70.16	70.16	+	-0.56	4.21e-05	0.00274	-4.1
1100	P3H4	11	21.08	21.09	+	1.84	0.00087	0.00993	3.33
1363	P4HA3	7	71.78	71.81	+	3.74	3.79e-05	0.00257	4.12
293	PABPC4	2	18.44	18.5	+	-0.96	0.000667	0.00854	-3.4
50	PADI2	2	36.68	36.72	+	-2.37	0.000572	0.00797	-3.44
616	PAF1	10	10.38	10.38	-	-0.51	5.34e-05	0.00289	-4.04
614	PAICS	3	78.12	78.14	-	-0.51	0.000504	0.00757	-3.48
505	PAIP1	21	23.8	23.85	+	-0.67	8.27e-05	0.00342	-3.94
584	PAIP2	14	36.6	36.62	-	-0.56	5.24e-05	0.00287	-4.04
552	PALB2,NDUFAB1	13	24.91	24.95	+	-0.61	0.000406	0.00678	-3.54
1106	PAM	14	67.16	67.44	-	1.85	0.000408	0.00678	3.53
1382	PAMR1	12	2.09	2.17	-	4.96	0.000427	0.00702	3.52
626	PANK4	2	47.63	47.65	+	-0.49	0.000294	0.00581	-3.62
372	PAOX	1	0.4	0.41	-	-0.83	0.00039	0.00666	-3.55
295	PAPD5	3	3.22	3.29	+	-0.95	2.19e-05	0.00213	-4.24
712	PAPD7	21	53.52	53.57	-	0.47	5.31e-06	0.00148	4.55
1166	PAPSS2	1	41.04	41.12	-	2.09	2.34e-05	0.00217	4.23
672	PARL	19	24.61	24.71	-	-0.35	0.000104	0.00374	-3.88
150	PARP12	4	93.31	93.35	-	-1.41	0.000387	0.00661	-3.55
218	PC	12	30.48	30.57	-	-1.17	0.000551	0.00783	-3.45
603	PCBP1	15	33.39	33.4	-	-0.53	0.000447	0.00715	-3.51
596	PCCA	17	68.98	69.4	+	-0.54	0.00069	0.00867	-3.39
152	PCCB	16	72.94	73.05	+	-1.4	7.57e-06	0.00163	-4.48
1325	PCK2	1	163.81	163.82	+	3.1	0.000328	0.00607	3.59
1179	PCOLCE	13	8.92	8.92	+	2.14	0.000181	0.00475	3.74
1082	PCP4L1	5	32.46	32.48	+	1.76	0.00033	0.00609	3.59
1293	PCYT1B	X	19.64	19.79	-	2.72	4.58e-06	0.00148	4.58
434	PDCD2L	10	5.58	5.61	+	-0.75	0.000129	0.00398	-3.83
862	PDCD4	1	20.62	20.65	-	1	0.000816	0.00959	3.35
31	PDE6A	14	27.33	27.39	+	-3	0.000688	0.00866	-3.39
974	PDGFC	2	77.3	77.51	+	1.4	0.000295	0.00581	3.62
1231	PDGFRA	3	79.95	79.99	-	2.42	8.85e-05	0.00353	3.92
1077	PDGFRL	27	20.7	20.75	+	1.74	4.75e-05	0.00284	4.07
681	PDIA6	15	84.01	84.05	+	0.29	0.000579	0.00797	3.44
76	PDLIM7	14	3.9	3.92	+	-1.95	8.52e-05	0.00347	-3.93
1159	PDZD4	X	126.31	126.34	-	2.08	0.000435	0.00709	3.52
186	PDZRN3	16	18.39	18.61	+	-1.25	0.000378	0.00658	-3.55
992	PELI1	15	38.5	38.56	+	1.44	7.49e-05	0.00328	3.96
389	PEX10	2	47.74	47.74	+	-0.81	1.91e-05	0.00212	-4.27
590	PFDN1,LOC111767795	14	35.81	35.89	+	-0.55	0.000786	0.00939	-3.36
645	PFDN4	22	42.41	42.42	+	-0.45	0.000658	0.00847	-3.41
656	PFDN6	20	34.63	34.63	+	-0.41	0.000654	0.00845	-3.41
964	PFKL	26	40.81	40.84	+	1.37	0.000701	0.00875	3.39
94	PFKM	6	66.63	66.68	+	-1.73	9.93e-05	0.00369	-3.89
53	PGAM2	4	14.82	14.82	-	-2.31	0.000181	0.00475	-3.74
64	PGK1	X	61.09	61.11	+	-2.14	1.92e-05	0.00212	-4.27
78	PGM1	5	93.82	93.88	-	-1.94	0.000546	0.0078	-3.46
982	PGM5	23	21.48	21.65	-	1.41	3.45e-05	0.00252	4.14
60	PGP	13	41.81	41.81	+	-2.19	0.000866	0.0099	-3.33
393	PHB	11	25.36	25.37	-	-0.8	0.000408	0.00678	-3.53
930	PHC2	2	23.65	23.76	+	1.25	0.000149	0.00425	3.79
458	PHF5A	28	39.05	39.06	-	-0.72	8.19e-05	0.00341	-3.94
68	PHKB	3	0.87	1.09	+	-2.03	6.94e-05	0.00325	-3.98
405	PHOSPHO2	18	49.29	49.29	+	-0.78	0.000232	0.00523	-3.68
307	PHTF2	4	2.98	3.1	-	-0.94	0.000165	0.00455	-3.77
1313	PI16	20	37.7	37.71	+	2.91	0.000265	0.00553	3.65
1151	PID1	6	16.67	16.89	-	2.05	0.00046	0.00725	3.5
467	PIGB	1	136.69	136.71	-	-0.71	2.2e-05	0.00213	-4.24
249	PIGP	26	34.58	34.59	-	-1.06	6.08e-06	0.00153	-4.52
709	PIGS	11	42.83	42.84	-	0.46	0.000135	0.00405	3.82
111	PIR	X	11.77	11.87	-	-1.6	0.000198	0.00486	-3.72
1137	PITX3	1	28.07	28.08	+	2.01	0.000447	0.00715	3.51
350	PKDCC	15	57.27	57.28	-	-0.86	0.000115	0.00385	-3.86
69	PKM	1	122.23	122.26	+	-2.02	0.00032	0.00598	-3.6
7	PKP2	6	57.72	57.8	-	-4.82	2.16e-05	0.00213	-4.25
1273	PLN	10	67.92	67.93	+	2.6	0.000367	0.00646	3.56
766	PLPP3	2	3.29	3.37	+	0.74	2.16e-05	0.00213	4.25
491	PLRG1	2	79.56	79.59	+	-0.68	0.000135	0.00405	-3.82
1099	PLSCR4	16	81.19	81.23	-	1.83	2.7e-05	0.00228	4.2
1197	PLXDC2	29	16.61	17.02	-	2.2	0.000488	0.00749	3.49
1070	PLXNA3	X	126.83	126.84	+	1.72	1.43e-05	0.0019	4.34
938	PLXNB2	28	46.91	46.94	-	1.27	0.000329	0.00607	3.59
1158	PMP22	11	57.45	57.49	-	2.08	0.00011	0.00379	3.87
399	PMPCB	4	3.98	4	+	-0.78	9.81e-05	0.00366	-3.9
1220	PNMA8A	10	16.99	16.99	-	2.36	0.000554	0.00785	3.45
884	PODN	2	6.31	6.33	-	1.08	0.000396	0.0067	3.54
741	POLA1	X	19.81	20.1	+	0.63	0.000317	0.00595	3.6
347	POLB	27	3.11	3.14	-	-0.87	0.000581	0.00798	-3.44
632	POLR2D	18	2.99	3.05	+	-0.48	0.000112	0.00381	-3.86
690	POLR3E	13	27.69	27.72	+	0.37	9.14e-05	0.00358	3.91
617	POLR3GL	5	44.45	44.46	-	-0.51	0.000636	0.00832	-3.42
464	POLR3K	13	43.74	43.74	+	-0.72	0.000378	0.00658	-3.55
707	POM121C	13	11.26	11.32	+	0.45	0.000633	0.0083	3.42
437	POMGNT2	16	44.69	44.71	+	-0.75	0.000626	0.00827	-3.42
565	POP7	13	8.99	8.99	+	-0.59	0.000185	0.00477	-3.74
1124	POU5F1	20	31	31.01	-	1.95	0.000309	0.00588	3.61
168	PPAT	3	78.14	78.18	+	-1.33	3.2e-07	0.000826	-5.11
522	PPID	2	75.78	75.8	+	-0.65	5.98e-05	0.00305	-4.01
143	PPIF	1	66.88	66.89	+	-1.45	0.000511	0.00758	-3.47
1093	PPL	13	39.35	39.39	+	1.81	0.000445	0.00714	3.51
627	PPME1	7	71.82	71.9	-	-0.49	0.000114	0.00384	-3.86
790	PPP1R12A	28	8.31	8.46	-	0.79	5.85e-05	0.00303	4.02
870	PPP1R13B	24	45.62	45.71	-	1.04	0.00018	0.00475	3.75
877	PPP1R18	20	30.62	30.63	-	1.07	0.000634	0.00831	3.42
394	PPP3CA	3	39	39.29	+	-0.8	0.000313	0.00592	-3.6
279	PPP6C	25	29.61	29.64	-	-1	0.000268	0.00556	-3.64
102	PPTC7	8	23.78	23.82	+	-1.67	0.000175	0.00465	-3.75
999	PRKG1	1	41.99	43.18	+	1.46	0.000247	0.00536	3.67
1016	PRKX	X	1.64	1.81	-	1.52	0.000384	0.00661	3.55
773	PROSER3	10	7.08	7.09	+	0.75	0.000384	0.00661	3.55
1252	PROX1	5	22.09	22.14	-	2.5	5.11e-05	0.00285	4.05
657	PRPF19	12	24.2	24.21	-	-0.41	0.000295	0.00581	-3.62
768	PRPF39,LOC111769767	1	182.4	182.44	+	0.74	0.000458	0.00725	3.5
686	PRRC2C	5	7.57	7.66	+	0.35	0.000112	0.00381	3.86
826	PRRG1	X	30.86	31.32	+	0.92	0.000715	0.00884	3.38
658	PRRT2,PAGR1	13	20.5	20.51	+	-0.4	0.000288	0.00576	-3.63
1289	PRRX2	25	33.21	33.26	+	2.7	0.000488	0.00749	3.49
1122	PRSS8	13	19.77	19.78	+	1.94	0.000283	0.00569	3.63
1275	PRUNE2	23	14.01	14.26	+	2.62	0.000201	0.00487	3.72
725	PSD3	27	1.22	1.86	-	0.53	6.07e-05	0.00309	4.01
527	PSENEN	10	7.07	7.07	+	-0.64	0.00077	0.00931	-3.36
588	PSME2	1	163.85	163.85	-	-0.56	0.000218	0.00509	-3.7
334	PSPH	13	19.06	19.1	+	-0.89	0.000133	0.00405	-3.82
1217	PTGES	25	33.27	33.29	-	2.34	0.000351	0.00631	3.57
945	PTGFRN	5	48.68	48.76	-	1.31	1.86e-05	0.00211	4.28
970	PTK7	20	43.02	43.08	+	1.39	6.86e-06	0.00156	4.5
130	PTP4A2	2	24.77	24.8	+	-1.49	0.000193	0.00481	-3.73
198	PTP4A3	9	82.54	82.57	+	-1.22	0.000184	0.00477	-3.74
1015	PTPN13	3	52.22	52.42	-	1.51	6.22e-05	0.0031	4
199	PTPN14	5	21.64	21.81	+	-1.21	4.6e-07	0.000826	-5.04
794	PTPRA	22	20.25	20.42	-	0.79	0.0002	0.00487	3.72
1348	PTPRD	23	28.74	29.13	-	3.39	0.000511	0.00758	3.47
979	PTPRE	1	5.37	5.55	-	1.41	4.61e-05	0.00282	4.07
1035	PTPRS	7	3.65	3.74	-	1.58	6.64e-05	0.00318	3.99
678	PUM1	2	25.46	25.58	+	0.25	0.00026	0.00548	3.65
665	PWP1	28	31.58	31.61	+	-0.38	0.000761	0.00925	-3.37
703	PWWP2A	14	18.68	18.71	+	0.42	0.000667	0.00854	3.4
791	PXDC1	20	4.51	4.54	-	0.79	0.000587	0.00803	3.44
326	PYCR2	30	7.91	7.92	+	-0.9	0.000448	0.00715	-3.51
820	PYGL	1	187	187.02	-	0.9	0.000616	0.00817	3.42
886	QPCT	15	61.31	61.34	-	1.1	0.000429	0.00703	3.52
92	RAB29	5	2.16	2.17	-	-1.74	6.47e-06	0.00153	-4.51
694	RAB35,MIR9012	8	16.34	16.36	+	0.38	0.000735	0.00903	3.38
108	RABGGTA	1	163.96	163.96	-	-1.63	2.11e-05	0.00213	-4.25
332	RAD1	21	31.21	31.22	+	-0.9	0.000217	0.00508	-3.7
670	RAD17	14	93.33	93.36	-	-0.36	6.49e-06	0.00153	-4.51
759	RALGDS	25	35.99	36.04	-	0.71	0.000733	0.009	3.38
1202	RASSF2	22	18.67	18.72	+	2.25	0.000857	0.00984	3.33
349	RBM15	5	54.48	54.48	-	-0.87	0.000147	0.00423	-3.8
246	RBP7,NMNAT1	2	41.51	41.56	-	-1.08	0.000133	0.00405	-3.82
776	RBPJ	3	100.48	100.59	-	0.76	0.000801	0.00946	3.35
391	RDH14	15	77.66	77.66	+	-0.81	0.000273	0.00564	-3.64
514	REPS1	10	85.06	85.13	-	-0.66	0.000316	0.00595	-3.6
468	RER1	2	47.74	47.75	-	-0.71	0.000467	0.00729	-3.5
406	RERE,LOC111772460	2	42.41	42.81	+	-0.78	0.000181	0.00475	-3.74
285	RFC4	19	27.2	27.22	-	-0.98	0.000195	0.00481	-3.73
1088	RGL1	5	17.85	18.09	+	1.8	0.000461	0.00725	3.5
61	RGS14	14	4.01	4.02	-	-2.16	1.01e-05	0.00171	-4.41
1002	RGS2	30	22.22	22.22	+	1.48	0.000788	0.00939	3.36
313	RHOBTB2	2	52.03	52.07	+	-0.93	0.000124	0.00394	-3.84
258	RIDA	9	45.91	45.93	-	-1.05	0.000871	0.00993	-3.33
508	RINT1	4	5.84	5.86	+	-0.67	4.93e-05	0.00285	-4.06
555	RIOK1	20	7.99	8.02	+	-0.6	0.000275	0.00567	-3.64
525	RIOK3	8	41.55	41.58	-	-0.64	0.000142	0.00416	-3.81
73	RIPOR3	22	39.51	39.58	-	-1.97	0.000367	0.00646	-3.56
704	RLIM	X	58.89	58.92	-	0.43	0.000574	0.00797	3.44
354	RMDN2	15	60.78	60.86	-	-0.86	8.05e-05	0.0034	-3.94
1123	RNASE4,ANG	1	159.26	159.28	+	1.95	8.28e-05	0.00342	3.94
510	RNASEK,C11H17orf49	11	50.38	50.39	+	-0.66	0.000194	0.00481	-3.73
732	RNF103	15	18.65	18.68	+	0.58	0.000878	0.00998	3.33
315	RNF11	2	7.81	7.98	-	-0.92	0.000698	0.00873	-3.39
637	RNF113A	X	99.01	99.01	-	-0.47	0.000464	0.00727	-3.5
907	RNF122	27	11.36	11.37	+	1.16	3.03e-05	0.00239	4.17
454	RNF141,LOC111774492	7	81.76	81.81	-	-0.72	0.000606	0.00811	-3.43
117	RNF166	3	35.93	35.94	-	-1.55	0.000606	0.00811	-3.43
576	RNF170	27	2.71	2.74	+	-0.58	0.00013	0.00398	-3.83
651	RNF185	8	7.95	7.98	-	-0.43	0.000256	0.00546	-3.66
881	RNF24	22	19.4	19.47	+	1.08	2.27e-05	0.00216	4.24
842	RNF41	6	74.77	74.8	-	0.96	0.000624	0.00825	3.42
624	RNF43,SUPT4H1	11	32.9	32.96	-	-0.49	9.52e-05	0.00361	-3.9
664	RNF5	20	32.69	32.69	+	-0.38	0.000353	0.00632	-3.57
214	RNF7	16	77.42	77.43	+	-1.17	0.000331	0.0061	-3.59
1259	ROBO1	26	10.36	11.42	+	2.53	0.000807	0.00952	3.35
513	RP9	4	63.31	63.33	-	-0.66	0.000102	0.00373	-3.89
159	RPH3AL	11	45.16	45.31	+	-1.36	2.95e-05	0.00238	-4.18
572	RPP30	1	37.93	37.96	-	-0.59	0.000102	0.00373	-3.89
496	RPRD1A	8	59.57	59.66	-	-0.68	0.000295	0.00581	-3.62
304	RPS27L	1	130.2	130.2	+	-0.94	2.8e-05	0.00232	-4.19
928	RPS6KL1	24	20.3	20.31	-	1.24	0.000866	0.0099	3.33
984	RRBP1	22	7.22	7.28	+	1.41	9.52e-05	0.00361	3.9
242	RRM2B	9	49.43	49.47	-	-1.09	0.0003	0.00584	-3.62
1102	RTKN	15	29.6	29.61	+	1.84	4.89e-06	0.00148	4.57
739	RUSC2	25	0.82	0.88	+	0.62	0.000546	0.0078	3.46
386	RWDD3	5	66.86	66.87	-	-0.81	1.14e-05	0.0018	-4.39
568	RWDD4	27	26.28	26.29	+	-0.59	0.000151	0.00427	-3.79
291	RXRG	5	29.23	29.3	+	-0.96	0.000682	0.00864	-3.4
351	RYK	16	71.27	71.37	-	-0.86	0.00051	0.00758	-3.48
1125	S100A1	5	40.51	40.52	-	1.96	0.000149	0.00424	3.79
883	S100A11	5	41.95	41.95	+	1.08	0.000432	0.00706	3.52
976	S1PR2	7	51.5	51.52	+	1.4	0.000242	0.00531	3.67
926	SACS	17	4.03	4.11	-	1.24	0.000363	0.00641	3.57
410	SAMD12	9	63.54	63.92	-	-0.77	0.000151	0.00427	-3.79
149	SAR1B	14	40.53	40.56	+	-1.41	0.000598	0.00806	-3.43
968	SAT1	X	19.07	19.07	+	1.38	0.000746	0.00912	3.37
263	SATB1	16	65	65.1	+	-1.04	0.000647	0.0084	-3.41
1384	SBK2,SBK3	10	25.1	25.12	-	5.66	2.55e-06	0.00138	4.7
754	SCAMP2	1	120.02	120.05	+	0.68	0.000808	0.00952	3.35
1332	SCARA5	2	56.82	56.94	-	3.15	0.000221	0.00512	3.69
1148	SCN7A	18	46.46	46.55	-	2.04	0.000235	0.00528	3.68
813	SDC2	9	44.52	44.63	+	0.85	2.23e-05	0.00213	4.24
424	SDHAF3	4	40.31	40.38	+	-0.76	0.000259	0.00548	-3.65
346	SDHB	2	36.74	36.77	+	-0.87	0.000148	0.00423	-3.79
1210	SDK1	13	3.02	3.64	+	2.31	0.00046	0.00725	3.5
892	SEC24D	2	108.98	109.08	+	1.11	4.06e-05	0.00267	4.1
755	SEC31A	3	55.66	55.75	+	0.68	3.96e-05	0.00265	4.11
687	SEC61A1	16	2.14	2.16	+	0.36	0.000692	0.00867	3.39
380	SEC61A2	29	23.52	23.55	-	-0.82	0.000481	0.00741	-3.49
573	SEC61G	4	24.31	24.32	-	-0.58	0.000131	0.00401	-3.82
112	SELENOW	10	18	18.01	+	-1.59	0.000209	0.00497	-3.71
723	SEMA3C	4	0.46	0.62	+	0.52	7.6e-05	0.0033	3.96
1322	SEMA4F	15	29.39	29.41	-	3.04	0.0003	0.00584	3.62
667	SEPHS1,LOC100056651	29	22.51	22.57	+	-0.37	4.44e-05	0.00279	-4.08
195	SEPHS2	13	20.32	20.32	+	-1.22	0.000287	0.00575	-3.63
688	SERINC1	10	71.03	71.07	-	0.36	0.00019	0.00481	3.73
838	SERPINF1	11	45.73	45.74	+	0.96	7.81e-06	0.00165	4.47
1008	SERPING1	12	21.2	21.21	+	1.5	0.000419	0.00694	3.53
1326	SERTAD4	5	25.27	25.28	-	3.1	0.000717	0.00885	3.38
1160	SESN3	7	6.77	6.84	-	2.09	0.00069	0.00867	3.39
990	SESTD1	18	57.28	57.39	-	1.43	5.09e-07	0.000826	5.02
695	SF3B4	5	43.7	43.7	+	0.39	0.000669	0.00854	3.4
488	SGCG	17	3.87	4.02	+	-0.69	0.000507	0.00757	-3.48
762	SH3BGRL3	2	29.3	29.31	-	0.72	0.000326	0.00605	3.59
1250	SHOX2	19	1.82	1.83	-	2.5	1.85e-05	0.00211	4.28
282	SIAE	7	34.22	34.25	-	-0.99	3.79e-06	0.00148	-4.62
567	SIAH2	16	84.89	84.91	-	-0.59	0.000158	0.00444	-3.78
874	SIK2	7	20.7	20.82	+	1.06	0.000453	0.00718	3.51
1253	SIRPA	22	21.19	21.23	-	2.5	2.15e-05	0.00213	4.25
30	SLC16A3	11	0.99	1	-	-3.11	2.53e-05	0.00222	-4.21
1065	SLC1A4	15	37.74	37.77	-	1.7	0.000121	0.00392	3.84
818	SLC20A2	27	2.96	3.07	+	0.89	0.000398	0.00673	3.54
1161	SLC22A15	5	49.43	49.54	-	2.09	0.000385	0.00661	3.55
833	SLC23A2	22	18.5	18.64	+	0.94	2.88e-06	0.0014	4.68
445	SLC25A10,MRPL12	11	1.45	1.47	-	-0.73	0.000252	0.00543	-3.66
222	SLC25A19	11	6.63	6.65	+	-1.15	0.000471	0.0073	-3.5
1048	SLC25A24	5	56.13	56.18	+	1.63	8.82e-05	0.00352	3.92
336	SLC25A26	16	24.62	24.77	-	-0.89	0.000259	0.00548	-3.65
79	SLC25A30	17	25.04	25.08	-	-1.93	9.35e-05	0.0036	-3.91
272	SLC25A34,PLEKHM2	2	37.42	37.47	-	-1.01	0.00057	0.00797	-3.45
481	SLC25A39	11	19.29	19.3	+	-0.7	5e-06	0.00148	-4.56
1114	SLC2A10	22	36.42	36.44	+	1.91	0.000744	0.0091	3.37
817	SLC2A9	3	114.03	114.26	+	0.89	0.000301	0.00585	3.61
1339	SLC35F1	10	67.36	67.73	+	3.24	0.000306	0.00586	3.61
1329	SLC35F4	24	5.25	5.5	-	3.13	0.000764	0.00927	3.37
802	SLC38A2	6	65.25	65.26	-	0.82	0.000227	0.0052	3.69
796	SLC39A7	20	34.55	34.56	+	0.8	0.00053	0.00774	3.47
84	SLC39A8	3	38.17	38.24	+	-1.84	0.000127	0.00398	-3.83
1265	SLC41A2	28	29.18	29.31	-	2.57	4.37e-05	0.00278	4.09
213	SLC41A3	16	0.02	0.1	-	-1.18	0.00023	0.00521	-3.68
789	SLC44A1	25	11.43	11.61	+	0.79	0.000374	0.00653	3.56
797	SLC46A3	17	8.37	8.39	-	0.8	0.000534	0.00777	3.46
298	SLC49A3,ATP5ME	3	121.21	121.23	+	-0.95	0.000557	0.00786	-3.45
779	SLC4A2	4	102.78	102.8	+	0.76	0.000163	0.00452	3.77
856	SLC50A1	5	39.35	39.35	-	0.99	0.000407	0.00678	3.54
1012	SLC7A1	17	9.04	9.12	-	1.51	0.000568	0.00797	3.45
1127	SLC7A2	27	20.63	20.69	+	1.97	0.000124	0.00394	3.84
1237	SLC7A5	3	35.13	35.16	-	2.44	4.75e-06	0.00148	4.58
34	SLC7A8	1	163.09	163.14	-	-2.84	7.26e-06	0.00161	-4.49
931	SLC9A9	16	78.66	79.17	-	1.26	0.000114	0.00384	3.86
1021	SLCO5A1	9	16.3	16.43	+	1.54	5.22e-05	0.00287	4.05
537	SLIRP	24	22.91	22.92	+	-0.63	0.00011	0.00379	-3.87
1238	SLIT3	14	10.9	11.49	+	2.45	7.14e-05	0.00325	3.97
180	SLN	7	17.42	17.42	-	-1.29	3.42e-05	0.00252	-4.14
705	SMARCC2	6	74.75	74.77	-	0.44	0.000506	0.00757	3.48
720	SMG6	11	45.97	46.18	-	0.51	0.000479	0.00738	3.49
922	SMIM5	11	6.37	6.38	-	1.22	0.000628	0.00828	3.42
348	SMIM8	10	41.14	41.14	+	-0.87	0.000279	0.00568	-3.63
1174	SMOC2	31	1.86	2.03	-	2.13	3.54e-05	0.00253	4.14
708	SMURF2	11	14.85	14.97	+	0.45	2.71e-05	0.00228	4.2
895	SNAI2	9	35.27	35.27	+	1.11	0.0006	0.00806	3.43
477	SNAP29	8	5.07	5.1	-	-0.7	0.000143	0.00419	-3.8
937	SNED1	6	26.34	26.43	+	1.27	8.6e-06	0.00166	4.45
414	SNF8	11	24.99	25	-	-0.77	5.1e-05	0.00285	-4.05
642	SNRPA1	1	107.32	107.34	-	-0.46	0.000149	0.00424	-3.79
90	SNTB1	9	65.47	65.71	-	-1.74	3.54e-05	0.00253	-4.14
1022	SNTB2	3	19.98	20.07	+	1.54	9.17e-06	0.00166	4.44
311	SNX16	9	6.29	6.34	+	-0.93	0.000523	0.00767	-3.47
619	SNX2	14	50.22	50.28	-	-0.5	7.35e-05	0.00326	-3.96
633	SNX3	10	59.25	59.29	-	-0.48	0.000589	0.00804	-3.44
129	SOS2	1	186.4	186.49	-	-1.5	0.000205	0.00493	-3.71
866	SOWAHC	15	0.29	0.3	-	1.03	1.27e-05	0.00184	4.37
136	SOX6	7	86.74	87.31	-	-1.47	0.000161	0.0045	-3.77
916	SOX9	11	9.22	9.23	-	1.19	9.41e-06	0.00167	4.43
852	SPATS2L	18	75.23	75.4	+	0.99	1.85e-05	0.00211	4.28
765	SPICE1	19	47.15	47.2	+	0.73	0.000516	0.00761	3.47
339	SPR	15	31.02	31.03	-	-0.88	0.000363	0.00641	-3.57
1193	SRC	22	28.6	28.65	+	2.19	2.13e-05	0.00213	4.25
1317	SRGAP3	16	8.93	9.17	+	2.98	2.66e-05	0.00228	4.2
1183	SRPX2	X	83.41	83.43	+	2.15	0.000211	0.00503	3.7
425	SS18L1	22	49.03	49.07	+	-0.76	7.49e-05	0.00328	-3.96
235	SS18L2	16	45.12	45.13	-	-1.11	0.00044	0.00712	-3.51
638	SSBP1	4	94.66	94.74	+	-0.47	0.000319	0.00597	-3.6
276	SSSCA1,FAM89B	12	29.44	29.44	+	-1.01	7.52e-05	0.00328	-3.96
21	SSTR4	22	2.51	2.52	-	-3.32	4.99e-05	0.00285	-4.06
661	ST13	28	38.53	38.56	-	-0.39	0.000788	0.00939	-3.36
716	ST3GAL4	7	36.32	36.36	+	0.5	9.5e-05	0.00361	3.9
140	ST3GAL6	19	58.99	59.07	-	-1.47	4.99e-05	0.00285	-4.06
490	STOML2	25	0.45	0.45	-	-0.68	0.000641	0.00837	-3.41
1343	STON1	15	51.7	51.75	-	3.3	6.55e-05	0.00317	3.99
330	STRADB	18	76.55	76.57	+	-0.9	0.000443	0.00714	-3.51
1196	STRIP2	4	84.31	84.35	+	2.2	5.22e-06	0.00148	4.56
679	STT3A,CHEK1	7	35.08	35.15	+	0.27	0.000219	0.0051	3.7
1066	STX1A	13	11.63	11.65	-	1.7	6.16e-05	0.0031	4.01
338	STYX	24	1.19	1.23	+	-0.89	0.000147	0.00423	-3.8
610	SUMO1	18	77.24	77.27	-	-0.52	8.18e-05	0.00341	-3.94
1249	SVEP1	25	15.95	16.12	-	2.48	5.22e-05	0.00287	4.05
82	SYCP2,PPP1R3D	22	47.12	47.2	-	-1.86	6.04e-07	0.000862	-4.99
622	TAF11	20	35.94	35.95	-	-0.5	0.000336	0.00616	-3.59
612	TAF12	2	27.51	27.53	+	-0.52	7.95e-05	0.00338	-3.95
438	TAF13	5	55.54	55.55	+	-0.74	0.000439	0.00712	-3.52
620	TAZ	X	126.77	126.78	+	-0.5	0.00061	0.00813	-3.43
589	TBC1D13,ENDOG	25	32.53	32.55	+	-0.56	0.000176	0.00467	-3.75
873	TBC1D2B	1	116.77	116.86	-	1.04	0.000474	0.00733	3.49
1270	TCAF2	4	96.94	96.96	-	2.59	0.000226	0.0052	3.69
840	TCF12	1	135.04	135.39	-	0.96	4.14e-07	0.000826	5.06
832	TCF7L2	1	18.65	18.84	-	0.93	0.000503	0.00757	3.48
1126	TEAD2	10	19.46	19.47	-	1.96	2.94e-06	0.0014	4.68
1049	TECRL	3	71.8	71.94	+	1.64	0.000646	0.0084	3.41
835	TET3	15	29.95	30.05	-	0.95	0.00081	0.00953	3.35
227	TEX30	17	71.23	71.24	-	-1.13	1.97e-05	0.00213	-4.27
1228	TEX9	1	135.83	136	-	2.39	0.000185	0.00477	3.74
325	TFB2M	30	6.13	6.14	-	-0.91	4.26e-05	0.00275	-4.09
1009	TGFB2,LOC111771316	30	14.37	14.84	-	1.5	0.000786	0.00939	3.36
1004	TGFB3	24	21.41	21.43	-	1.48	0.000109	0.00378	3.87
1060	TGFBI	14	39.33	39.36	-	1.67	0.000451	0.00718	3.51
1080	TGFBR2	16	54.86	54.97	-	1.76	4.85e-05	0.00285	4.06
1063	TGFBR3	5	69.7	69.89	+	1.7	2.51e-05	0.00222	4.21
321	THAP1	27	2.75	2.76	+	-0.91	4.16e-06	0.00148	-4.6
309	THAP4	6	26.83	26.88	-	-0.94	4.46e-05	0.00279	-4.08
128	THAP6	3	62.35	62.37	-	-1.5	0.000216	0.00507	-3.7
1375	THBS2	31	1.4	1.43	+	4.15	0.000205	0.00493	3.71
502	THOC7	16	26.87	26.89	+	-0.67	0.000201	0.00487	-3.72
1091	THSD1	NW_019643561.1	0.01	0.03	-	1.81	3.61e-05	0.00253	4.13
323	THTPA	1	163.42	163.43	+	-0.91	0.000192	0.00481	-3.73
43	THUMPD1	13	26.58	26.58	-	-2.49	2.5e-05	0.00221	-4.22
1278	THY1	7	27.7	27.71	-	2.63	3.37e-05	0.00252	4.15
548	THYN1	7	43.41	43.42	-	-0.61	0.000119	0.00388	-3.85
1153	TIAM2	31	12.48	12.61	-	2.06	0.000469	0.0073	3.5
131	TIMM8B	7	21.11	21.11	-	-1.49	8.72e-05	0.00352	-3.92
919	TIMP2	11	3.8	3.86	+	1.21	0.000167	0.00455	3.76
1040	TLR9,TWF2	16	36.98	37	+	1.59	0.000187	0.00479	3.74
353	TMBIM6	6	68.31	68.32	+	-0.86	8.98e-05	0.00354	-3.92
67	TMCC2	5	1.72	1.76	+	-2.07	1.71e-05	0.00206	-4.3
420	TMED5	5	68.68	68.69	+	-0.77	0.000739	0.00905	-3.37
151	TMEM116,LOC111774843	8	22.7	22.81	+	-1.4	7.11e-05	0.00325	-3.97
383	TMEM117	6	63.23	63.66	+	-0.81	6.81e-05	0.00322	-3.98
1315	TMEM119	8	14.52	14.52	+	2.95	7.9e-05	0.00338	3.95
208	TMEM126A	7	62.14	62.15	-	-1.19	9.31e-05	0.00359	-3.91
319	TMEM126B	7	62.16	62.17	-	-0.92	0.000117	0.00385	-3.85
858	TMEM131	15	11.52	11.77	+	1	4.67e-05	0.00283	4.07
99	TMEM134	12	30.92	30.93	-	-1.69	0.000703	0.00875	-3.39
909	TMEM135	7	60.75	61.05	-	1.16	9.8e-05	0.00366	3.9
183	TMEM143	10	18.71	18.73	-	-1.26	0.000379	0.0066	-3.55
1139	TMEM176B	4	102.57	102.58	-	2.02	0.000781	0.00939	3.36
586	TMEM208	3	18.38	18.39	+	-0.56	0.000121	0.0039	-3.84
230	TMEM236	29	18.81	18.85	-	-1.12	0.000598	0.00806	-3.43
320	TMEM25	7	26.91	26.91	+	-0.92	0.000537	0.0078	-3.46
115	TMEM26	1	51.14	51.18	-	-1.56	5.95e-05	0.00304	-4.01
788	TMEM39A	19	41.89	41.92	+	0.79	0.000464	0.00727	3.5
1239	TMEM45A	19	57.57	57.65	-	2.45	0.000198	0.00486	3.72
683	TMEM47	X	28.79	28.82	-	0.34	0.000289	0.00576	3.63
77	TMEM56	5	66.9	66.99	-	-1.94	0.000881	0.00999	-3.33
592	TMEM62	1	147.21	147.29	-	-0.55	0.00086	0.00984	-3.33
470	TMEM63A	30	7.95	7.99	+	-0.71	6.23e-05	0.0031	-4
1073	TMSB10	15	20.14	20.14	-	1.73	0.000567	0.00797	3.45
204	TMUB1	4	102.8	102.8	-	-1.2	1.68e-05	0.00206	-4.3
722	TMX1	1	187.25	187.26	+	0.52	7.02e-05	0.00325	3.98
600	TNFRSF9	2	43.1	43.13	+	-0.54	0.00066	0.00848	-3.41
726	TNFSF12	11	50.87	50.87	+	0.53	0.00051	0.00758	3.48
155	TNNC2	22	35.7	35.7	-	-1.38	0.000642	0.00837	-3.41
994	TNNI3,DNAAF3	10	24.8	24.81	-	1.44	0.000771	0.00931	3.36
702	TNRC6A	13	24.01	24.19	-	0.42	0.00044	0.00712	3.52
1076	TNXB,ATF6B	20	32.58	32.65	-	1.74	2.69e-05	0.00228	4.2
98	TOMM34	22	34.99	35.01	-	-1.69	5.09e-05	0.00285	-4.05
453	TOMM5	25	2.7	2.71	-	-0.72	0.000338	0.00618	-3.58
480	TOMM7	4	54.66	54.67	-	-0.7	0.000291	0.00577	-3.62
428	TP53RK	22	36.41	36.42	-	-0.76	6.15e-05	0.0031	-4.01
1064	TPD52L1	10	73.36	73.46	+	1.7	1.03e-05	0.00171	4.41
187	TPGS2	8	60.31	60.36	-	-1.24	1.04e-05	0.00171	-4.41
138	TPI1	6	35.36	35.37	+	-1.47	0.000238	0.0053	-3.67
66	TPM1	1	130.29	130.32	-	-2.12	0.000135	0.00405	-3.82
1170	TPPP3,ZDHHC1	3	18.53	18.56	-	2.11	3.26e-05	0.00247	4.15
300	TPT1,LOC111768726,LOC111768727,LOC111768589	17	25.13	25.15	+	-0.95	6.4e-05	0.00313	-4
677	TRAPPC11	27	26.23	26.28	-	-0.32	0.000426	0.00702	-3.52
538	TRAPPC6B	1	177.1	177.11	-	-0.63	0.000407	0.00678	-3.54
234	TRIAP1	8	16.09	16.1	+	-1.11	0.000401	0.00675	-3.54
127	TRIM36	14	56.72	56.77	+	-1.5	0.000164	0.00452	-3.77
483	TRMT12,RNF139	9	68.69	68.76	+	-0.69	0.000185	0.00477	-3.74
518	TRMT1L	5	19.11	19.14	-	-0.66	3.14e-05	0.00242	-4.16
640	TRUB2	25	32.19	32.2	-	-0.46	8.82e-05	0.00352	-3.92
977	TSHZ3	10	2.93	3	-	1.4	0.000502	0.00757	3.48
1303	TSPAN11	6	32.22	32.29	-	2.77	1.31e-05	0.00185	4.36
583	TSR3	13	42.6	42.6	+	-0.57	0.000699	0.00873	-3.39
442	TTC37	14	73.16	73.24	+	-0.73	0.000517	0.00762	-3.47
888	TTC39A	2	7.88	7.93	+	1.1	3.65e-05	0.00253	4.13
953	TTC39B	23	34.69	34.85	-	1.33	0.00043	0.00703	3.52
1204	TUBB6	8	40.89	40.91	-	2.27	0.000125	0.00396	3.84
310	TUSC2	16	38.5	38.5	+	-0.94	0.000454	0.00721	-3.51
587	TXN2	28	34.91	34.92	-	-0.56	0.000376	0.00655	-3.56
509	TXNDC17	11	48.53	48.53	-	-0.67	8.71e-05	0.00352	-3.92
786	TXNDC5	20	8.48	8.5	-	0.78	0.000241	0.0053	3.67
492	TXNL1	8	77.56	77.6	-	-0.68	4.04e-05	0.00267	-4.11
327	TXNL4A	8	97.27	97.29	-	-0.9	1.14e-06	0.000946	-4.86
157	UBAC1	25	38.58	38.62	+	-1.38	5.14e-05	0.00285	-4.05
501	UBE2B	14	40.71	40.73	-	-0.67	0.000671	0.00856	-3.4
602	UBE2D2	14	36.43	36.48	-	-0.53	0.000525	0.0077	-3.47
655	UBE2E1	16	60.6	60.67	-	-0.42	0.00054	0.0078	-3.46
388	UBE2G1	11	48.05	48.15	-	-0.81	0.000547	0.0078	-3.46
539	UBE2V2	9	36.12	36.18	-	-0.62	3.56e-06	0.00148	-4.64
674	UBL5	7	51.79	51.79	-	-0.34	0.000842	0.00976	-3.34
631	UBQLN1,GKAP1	23	6.61	6.79	-	-0.48	0.000184	0.00477	-3.74
299	UBR2	20	42.62	42.75	+	-0.95	0.000213	0.00504	-3.7
265	UBXN1	12	26.49	26.49	-	-1.04	0.00058	0.00797	-3.44
465	UCKL1	22	50.63	50.64	-	-0.71	8.79e-05	0.00352	-3.92
35	UCP3	7	72.03	72.05	+	-2.84	0.000795	0.00942	-3.35
744	UIMC1	14	4.37	4.51	+	0.65	0.000281	0.00568	3.63
179	UMAD1,LOC111773173	4	41.45	41.7	+	-1.29	0.000793	0.0094	-3.36
1378	UNC5CL	20	41.33	41.34	-	4.63	8.73e-07	0.000946	4.92
231	USF2	10	6.54	6.55	+	-1.12	0.000118	0.00387	-3.85
132	USH1C	7	87.97	88.02	-	-1.49	3.6e-06	0.00148	-4.63
625	USP22	11	61.21	61.29	-	-0.49	0.00059	0.00804	-3.44
582	USP38	2	88.96	88.99	-	-0.57	0.000316	0.00595	-3.6
85	USP44	28	21.6	21.64	-	-1.84	0.000546	0.0078	-3.46
331	USP9X	X	34.61	34.76	+	-0.9	0.000459	0.00725	-3.5
1285	UST	31	17.58	17.93	-	2.69	5.28e-05	0.00288	4.04
566	UXT	X	40.1	40.1	-	-0.59	0.000306	0.00586	-3.61
1294	VASH2	5	23.02	23.09	-	2.72	0.000202	0.00488	3.72
824	VAT1	11	20.19	20.2	+	0.92	0.00082	0.00963	3.35
998	VAV2	25	36.52	36.71	-	1.46	0.000672	0.00857	3.4
1084	VAV3	5	56.35	56.7	+	1.78	0.000592	0.00805	3.44
484	VBP1	X	127.71	127.74	+	-0.69	0.00059	0.00804	-3.44
1014	VCAM1	5	62.2	62.22	-	1.51	0.000204	0.00492	3.71
167	VGLL3	26	3.83	3.88	+	-1.33	7.21e-05	0.00325	-3.97
971	VIM	29	19.28	19.29	-	1.39	0.000597	0.00806	3.43
1286	VIPR2	4	109.18	109.25	-	2.69	0.000227	0.0052	3.69
355	VMA21	X	124.28	124.29	+	-0.86	0.000184	0.00477	-3.74
634	VPS29	8	23.85	23.86	+	-0.48	0.000496	0.00753	-3.48
604	VPS45	5	43.53	43.59	-	-0.53	0.000875	0.00996	-3.33
317	VPS72,TMOD4	5	42.73	42.74	+	-0.92	0.00061	0.00813	-3.43
898	VWA5A	7	32.75	32.79	+	1.12	0.000879	0.00998	3.33
408	WASHC3	28	26.92	26.96	-	-0.77	0.000259	0.00548	-3.65
532	WDR41	14	88.15	88.29	+	-0.63	0.000253	0.00543	-3.66
906	WEE1	7	80.97	80.99	+	1.15	0.000503	0.00757	3.48
1006	WIPF1	18	53.35	53.47	-	1.49	0.000324	0.00603	3.6
1307	WNT5A	16	34.13	34.16	+	2.83	0.000584	0.008	3.44
1212	XPNPEP2	X	107.16	107.19	+	2.32	4.94e-05	0.00285	4.06
1176	XPO4	17	1.68	1.86	-	2.13	7.32e-05	0.00325	3.97
618	YBEY	26	42.64	42.65	+	-0.51	0.000255	0.00546	-3.66
675	YBX1	2	15.77	15.79	-	-0.34	0.000393	0.00668	-3.54
652	YIPF6	X	53.72	53.75	+	-0.43	0.000277	0.00568	-3.64
558	YTHDF1	22	49.98	50	-	-0.6	0.000124	0.00395	-3.84
900	YWHAQ	15	85.05	85.09	+	1.12	0.000107	0.00377	3.87
814	YWHAZ	9	48.35	48.39	-	0.86	0.000168	0.00455	3.76
601	ZBTB11	19	56.73	56.75	+	-0.54	0.000406	0.00678	-3.54
316	ZBTB18	30	1.26	1.27	-	-0.92	0.000261	0.00549	-3.65
340	ZBTB44	7	39.74	39.82	-	-0.88	0.000496	0.00753	-3.48
621	ZBTB8OS	2	24.27	24.29	+	-0.5	0.000232	0.00523	-3.68
1240	ZC2HC1A	9	9	9.04	-	2.45	0.000298	0.00584	3.62
535	ZC3H15	18	63.47	63.5	+	-0.63	0.000106	0.00376	-3.88
563	ZCRB1	6	61.94	61.96	-	-0.6	0.000189	0.00481	-3.73
972	ZDHHC2	27	20.31	20.38	+	1.39	0.000102	0.00374	3.88
792	ZDHHC20	17	2.15	2.21	-	0.79	0.000687	0.00866	3.39
362	ZDHHC3,MIR9167,SEM1	16	43.14	43.2	+	-0.85	0.000736	0.00904	-3.38
746	ZEB2	18	27.39	27.53	-	0.66	0.000797	0.00943	3.35
785	ZFHX4	9	10.52	10.69	-	0.78	0.00031	0.00588	3.61
1037	ZFP36L2	15	56.3	56.31	+	1.59	4.59e-05	0.00281	4.08
361	ZFYVE19	1	149.25	149.26	-	-0.85	0.000348	0.00628	-3.58
240	ZHX1	9	67.82	67.84	-	-1.1	0.000195	0.00482	-3.73
253	ZMAT5	8	9.36	9.39	+	-1.05	1.55e-06	0.00111	-4.8
397	ZNF32	1	71.04	71.04	+	-0.8	2.65e-05	0.00228	-4.2
843	ZNF326	5	71.25	71.29	-	0.97	6.53e-05	0.00317	3.99
951	ZNF41	X	39.88	39.93	-	1.33	0.000138	0.00411	3.81
740	ZNF521	8	49.79	50.06	-	0.62	0.000282	0.00569	3.63
646	ZNF574	10	13.85	13.86	-	-0.45	5.99e-06	0.00153	-4.53
500	ZNF639	19	20.79	20.8	+	-0.67	0.000199	0.00486	-3.72
721	ZNF75A,LOC111767582	13	40.61	40.7	-	0.51	0.000255	0.00545	3.66
570	ZNHIT1	13	9.46	9.47	+	-0.59	0.0006	0.00806	-3.43
561	ZNRF2	4	61.03	61.12	+	-0.6	0.000278	0.00568	-3.64
753	ZYX	4	96.56	96.57	+	0.67	0.000116	0.00385	3.85
206	NAA10	X	126.45	126.45	-	-1.19	0.000801	0.00946	-3.35
390	NAA20	22	5.17	5.19	-	-0.81	0.000312	0.00592	-3.6
1288	NAALADL2	19	17.08	17.98	+	2.7	4.43e-05	0.00279	4.08
710	NACA,LOC106783298	6	75.17	75.35	-	0.47	4.52e-05	0.0028	4.08
219	NAMPT	4	6.43	6.47	-	-1.17	8.75e-05	0.00352	-3.92
	NA	X	65.07	65.07	+	4.34	3.46e-05	0.00252	4.14
1372	NA	27	8.12	8.12	+	4.07	0.000852	0.00981	3.34
1370	NA	6	22.46	22.47	+	4	0.000105	0.00374	3.88
1346	NA	14	84.67	84.68	+	3.36	4.05e-05	0.00267	4.1
1282	NA	25	16.32	16.33	-	2.65	0.000252	0.00543	3.66
1268	NA	6	0.63	0.63	+	2.58	0.000222	0.00514	3.69
1261	NA	7	51.5	51.5	+	2.55	0.000467	0.00729	3.5
1258	NA	17	1.69	1.69	+	2.52	8.26e-05	0.00342	3.94
1246	NA	X	1.12	1.16	+	2.47	3.73e-05	0.00255	4.12
1219	NA	10	20.29	20.3	+	2.35	0.000452	0.00718	3.51
1208	NA	NW_019643184.1	0	0	+	2.3	7.31e-08	0.000574	5.38
1165	NA	21	46.97	46.98	+	2.09	0.000437	0.00711	3.52
1090	NA	25	17.68	17.69	+	1.8	6.24e-05	0.0031	4
1069	NA	17	1.67	1.67	-	1.71	0.000784	0.00939	3.36
952	NA	11	52.32	52.32	+	1.33	0.000191	0.00481	3.73
920	NA	4	34.94	34.94	-	1.21	0.000546	0.0078	3.46
851	NA	26	13.85	13.85	+	0.99	0.000504	0.00757	3.48
855	NA	8	15.51	15.52	-	0.99	0.000599	0.00806	3.43
812	NA	NW_019643317.1	0	0	-	0.84	8.78e-05	0.00352	3.92
605	NA	2	52.2	52.21	-	-0.53	1.69e-05	0.00206	-4.3
404	NA	3	68.29	68.29	+	-0.78	0.000879	0.00998	-3.33
379	NA	9	49.47	49.49	+	-0.82	0.000505	0.00757	-3.48
366	NA	2	86.51	86.51	-	-0.84	3.38e-05	0.00252	-4.15
343	NA	11	22.36	22.36	+	-0.88	1.43e-06	0.00107	-4.82
289	NA	4	102.94	102.94	+	-0.97	0.000787	0.00939	-3.36
248	NA	MT	0	0.02	+	-1.07	0.000116	0.00385	-3.85
221	NA	4	39.96	39.98	-	-1.16	1.11e-05	0.0018	-4.39
216	NA	2	45.95	45.95	+	-1.17	0.000611	0.00814	-3.43
165	NA	2	74.91	74.91	+	-1.35	0.000193	0.00481	-3.73
158	NA	6	82.3	82.3	+	-1.37	2.49e-05	0.00221	-4.22
146	NA	8	0.73	0.74	+	-1.44	3.13e-05	0.00242	-4.16
137	NA	16	84.38	84.38	+	-1.47	0.000119	0.00388	-3.85
126	NA	23	11.68	11.68	-	-1.5	0.000824	0.00963	-3.34
118	NA	2	40.7	40.7	-	-1.55	0.000135	0.00405	-3.82
116	NA	5	59.94	59.95	-	-1.56	4.11e-06	0.00148	-4.61
105	NA	12	28.04	28.04	+	-1.64	0.000231	0.00523	-3.68
97	NA	31	16.56	16.56	-	-1.7	0.000213	0.00504	-3.7
74	NA	13	40.33	40.34	-	-1.96	4.98e-05	0.00285	-4.06
52	NA	MT	0.01	0.02	-	-2.35	0.000824	0.00963	-3.34
48	NA	19	34.51	34.51	-	-2.41	8.81e-06	0.00166	-4.44
42	NA	6	84.17	84.18	-	-2.5	0.000828	0.00967	-3.34
29	NA	4	83.24	83.25	-	-3.12	0.000579	0.00797	-3.44
28	NA	7	72.03	72.03	-	-3.14	3.74e-05	0.00255	-4.12
27	NA	29	28.87	28.88	-	-3.17	0.000565	0.00795	-3.45
25	NA	15	34.85	34.85	+	-3.21	0.000857	0.00984	-3.33
22	NA	2	51.99	52	+	-3.31	9.73e-06	0.00168	-4.42
19	NA	15	26.9	26.98	-	-3.53	0.000494	0.00752	-3.48
16	NA	9	7.26	7.27	-	-3.57	8.99e-06	0.00166	-4.44
14	NA	6	14.63	14.69	+	-3.65	0.000248	0.00536	-3.66
13	NA	13	31.87	31.87	-	-3.67	2.3e-06	0.00135	-4.73
12	NA	X	32.78	32.78	-	-3.95	0.000122	0.00392	-3.84
9	NA	30	27.93	27.93	-	-4.18	0.000174	0.00465	-3.75
6	NA	4	14.84	14.85	+	-4.82	0.000654	0.00845	-3.41
2	NA	9	3	3.01	-	-5.24	0.000136	0.00407	-3.82
1	NA	3	17.17	17.18	-	-5.71	0.000213	0.00504	-3.7
367	LOC100051878	2	12.25	12.26	-	-0.84	0.000304	0.00585	-3.61
1186	LOC100052267	6	0.58	0.63	-	2.16	1.95e-05	0.00212	4.27
119	LOC100053030	3	37.08	37.08	-	-1.54	0.000762	0.00925	-3.37
20	LOC100055978	7	83.18	83.41	+	-3.46	4.37e-05	0.00278	-4.09
887	LOC100056167	22	45.61	45.69	-	1.1	0.000575	0.00797	3.44
264	LOC100056543	11	29.96	29.97	-	-1.04	0.000785	0.00939	-3.36
71	LOC100057212	29	29.89	29.92	+	-2	0.000315	0.00595	-3.6
606	LOC100059533,LOC100053249	12	30.97	31.01	+	-0.53	0.00049	0.00749	-3.49
244	LOC100059905	16	13.2	13.21	-	-1.08	0.000514	0.00761	-3.47
575	LOC100060244	X	39.07	39.08	+	-0.58	0.000163	0.00452	-3.77
1113	LOC100060576	X	84.32	84.32	+	1.9	0.00024	0.0053	3.67
1030	LOC100060676	X	84.33	84.33	-	1.56	1.94e-06	0.00122	4.76
247	LOC100061714	16	38.48	38.48	-	-1.07	1.29e-05	0.00184	-4.36
3	LOC100063463	17	71.33	71.36	+	-5.11	0.000148	0.00423	-3.8
171	LOC100064912	16	41.4	41.41	-	-1.3	0.000395	0.0067	-3.54
1019	LOC100067811	1	91.72	92.19	-	1.53	0.000289	0.00576	3.62
1025	LOC100072198,LOC106781643,LOC111767943	14	34.81	34.9	-	1.55	2.87e-06	0.0014	4.68
1083	LOC100072332	14	35.07	35.08	-	1.77	0.000788	0.00939	3.36
243	LOC100073170	11	59.34	59.38	-	-1.08	0.000765	0.00927	-3.37
177	LOC100146183	20	34.92	34.94	-	-1.29	8.7e-07	0.000946	-4.92
191	LOC100146489	3	40.16	40.17	+	-1.23	8.42e-05	0.00344	-3.93
1361	LOC100146849	30	25.89	25.99	-	3.66	0.000491	0.0075	3.49
185	LOC100147364	9	42.5	42.5	-	-1.25	1.01e-06	0.000946	-4.89
1001	LOC100629234	12	29.32	29.34	+	1.47	0.000576	0.00797	3.44
473	LOC100629965	4	15.44	15.45	-	-0.71	0.000281	0.00568	-3.63
238	LOC100630169	30	0.2	0.31	-	-1.1	9.19e-05	0.00358	-3.91
530	LOC100630350	20	11.12	11.12	+	-0.63	6.44e-06	0.00153	-4.51
65	LOC102147353	10	84.18	84.2	-	-2.12	0.000192	0.00481	-3.73
87	LOC102147414	NW_019642265.1	0.04	0.07	+	-1.8	0.000376	0.00655	-3.56
15	LOC102147511	21	14.28	14.29	-	-3.59	0.000334	0.00613	-3.59
189	LOC102147517	9	46.65	46.66	-	-1.23	0.000108	0.00377	-3.87
154	LOC102147670	27	7.93	7.93	+	-1.39	6.3e-05	0.00311	-4
419	LOC102147707,LOC111775119	9	18.98	18.99	+	-0.77	0.000352	0.00631	-3.57
174	LOC102147805	13	26	26.02	+	-1.3	9.67e-05	0.00364	-3.9
239	LOC102147837	8	35.56	35.58	-	-1.1	6.55e-05	0.00317	-3.99
202	LOC102147952	23	23.97	23.98	+	-1.21	0.000226	0.0052	-3.69
1000	LOC102148022	31	22.81	22.84	-	1.46	0.00085	0.0098	3.34
11	LOC102148141	8	18.49	18.49	-	-4.07	0.000281	0.00568	-3.63
706	LOC102148144	9	85.66	85.69	-	0.44	0.000179	0.00474	3.75
36	LOC102148220	24	37.04	37.05	+	-2.81	0.000228	0.0052	-3.69
375	LOC102148250	16	39.34	39.34	-	-0.82	0.000547	0.0078	-3.46
1324	LOC102148326	3	7.83	7.88	-	3.06	0.000215	0.00504	3.7
33	LOC102148357	4	33.48	33.54	-	-2.85	2.23e-05	0.00213	-4.24
890	LOC102148661	19	3.72	3.77	+	1.11	0.000528	0.00772	3.47
395	LOC102149109	1	140.49	140.53	+	-0.8	0.000405	0.00678	-3.54
1367	LOC102149410	14	61.91	61.93	+	3.81	0.000302	0.00585	3.61
55	LOC102149611	7	79.86	79.92	+	-2.31	0.000103	0.00374	-3.88
41	LOC102149727	2	4.4	4.46	-	-2.54	0.000726	0.00893	-3.38
148	LOC102149776	6	84.1	84.17	+	-1.42	9.71e-05	0.00365	-3.9
1353	LOC102149944,LOC111771493	X	64.95	65.1	+	3.49	0.000184	0.00477	3.74
178	LOC102150128	17	7.27	7.28	+	-1.29	0.000643	0.00837	-3.41
1308	LOC102150467	1	67.24	67.27	-	2.85	0.000428	0.00703	3.52
18	LOC102150531	7	23.92	23.92	+	-3.55	0.000552	0.00784	-3.45
86	LOC102150691	12	9.5	9.51	-	-1.81	0.000368	0.00647	-3.56
226	LOC102150751	14	93.75	93.76	-	-1.14	0.000757	0.00922	-3.37
1377	LOC106780932	8	37.67	37.68	-	4.37	0.000463	0.00727	3.5
526	LOC106781531	13	19.15	19.23	-	-0.64	1.75e-05	0.00207	-4.29
49	LOC106781542	13	19.93	19.94	+	-2.4	0.000134	0.00405	-3.82
966	LOC106782077	10	5.04	5.06	-	1.37	0.000289	0.00576	3.63
62	LOC106782158	10	6	6	-	-2.15	0.000522	0.00767	-3.47
1189	LOC106782218	1	173.6	173.61	+	2.17	0.000245	0.00535	3.67
277	LOC106782825	2	42.91	42.91	+	-1	0.000104	0.00374	-3.88
503	LOC106782861,LOC100064378	2	118.04	118.11	-	-0.67	0.000242	0.00531	-3.67
256	LOC106783034	4	3.18	3.21	+	-1.05	0.00049	0.00749	-3.49
32	LOC106783084	4	33.62	33.62	-	-2.99	0.000859	0.00984	-3.33
891	LOC106783328,LOC100051901	6	67.81	67.93	+	1.11	0.000302	0.00585	3.61
819	LOC111767431	10	27.29	27.3	+	0.89	0.000589	0.00804	3.44
1086	LOC111767454	1	28.05	28.06	+	1.79	0.000345	0.00625	3.58
815	LOC111767468	10	27.33	27.33	+	0.86	0.000665	0.00853	3.4
1201	LOC111767498	3	52.95	53.02	-	2.25	8.82e-06	0.00166	4.44
44	LOC111767555	1	130.3	130.3	+	-2.46	0.000771	0.00931	-3.36
8	LOC111768322	16	32.5	32.53	-	-4.44	0.000489	0.00749	-3.49
1140	LOC111768430	16	76.93	76.93	-	2.02	0.000138	0.00411	3.81
1267	LOC111768870	18	9.02	9.09	-	2.58	2.09e-05	0.00213	4.26
867	LOC111769066	19	33.83	33.83	+	1.03	9.38e-05	0.0036	3.91
201	LOC111769950	22	6.55	6.55	-	-1.21	1.86e-06	0.00121	-4.77
432	LOC111769993,LOC111767490,EIF2S2	22	25.71	25.85	-	-0.75	9.46e-05	0.00361	-3.9
233	LOC111770028	22	38.98	39	+	-1.11	0.000226	0.0052	-3.69
170	LOC111771291,NEK7	30	27.09	27.25	+	-1.31	0.00019	0.00481	-3.73
871	LOC111771351	30	29.15	29.16	+	1.04	0.000599	0.00806	3.43
113	LOC111771375	31	6.58	6.59	+	-1.59	0.000614	0.00815	-3.43
1194	LOC111771905	NW_019643224.1	0	0	-	2.2	0.00079	0.0094	3.36
549	LOC111772161	NW_019644590.1	0.05	0.06	-	-0.61	1.1e-05	0.0018	-4.4
861	LOC111772182	NW_019644948.1	0	0.01	-	1	0.000603	0.0081	3.43
23	LOC111772937	3	100.95	100.97	-	-3.21	5.13e-05	0.00285	-4.05
1178	LOC111773020	1	14.81	14.84	+	2.14	0.000209	0.00497	3.71
934	LOC111773196	4	56.71	56.82	+	1.26	0.000607	0.00811	3.43
1305	LOC111773844	1	35.74	35.75	+	2.8	6.64e-05	0.00318	3.99
106	LOC111774005	6	74.84	74.84	+	-1.64	1.74e-05	0.00206	-4.3
901	LOC111774624	1	75.79	75.82	+	1.13	0.000105	0.00374	3.88
1071	LOC111774719	8	48.33	48.36	-	1.73	0.000655	0.00845	3.41
103	LOC111774897	9	2.63	2.64	+	-1.66	0.000187	0.00479	-3.74
1254	LOC111775245	10	20.29	20.3	-	2.5	0.000541	0.0078	3.46
46	LOC111775278	10	25	25.01	+	-2.46	0.000201	0.00487	-3.72
1226	LOC111775308	10	39.84	39.88	+	2.38	6.91e-05	0.00325	3.98
236	LOC111775336	10	60.28	60.32	+	-1.11	0.000264	0.00553	-3.65
51	LOC111775339	10	61.1	61.11	+	-2.37	5.08e-05	0.00285	-4.05
26	LOC111775737	11	53.43	53.44	-	-3.18	0.000628	0.00828	-3.42
427	LOC111775941	12	23.08	23.09	+	-0.76	0.000129	0.00398	-3.83
88	LOC111775972,RNASEH2C	12	29.56	29.58	-	-1.75	1.08e-06	0.000946	-4.88

## Sheet: Suppl Table 3 GO DEG up
GO: Biological Processes Upregulated genes
ID	Description	Count	GeneRatio	BgRatio	pvalue	p.adjust	qvalue	geneID
Morphogenesis/ development
Embroynic Morphogenesis (64)
GO:0048598	embryonic morphogenesis	46	46/605	422/11485	2.00894e-06	0.000208082	0.000175703	GLI2/GLI3/DACT1/HIF1A/TGFB3/KLF4/BMPR1A/COL5A1/COL6A1/FGFR1/CELSR1/PLXNB2/MMP2/PDGFRA/TGFB2/MTHFD1L/PROX1/FN1/ITGA5/LRIG3/FBN1/MMP14/CTHRC1/EXT1/APLN/TEAD2/COL12A1/SOX9/FZD2/MYO15A/CYP26B1/EFEMP1/NCOA1/WNT5A/TGFBR2/ZEB2/ACVR1/COL5A2/BMPR2/SHOX2/CHRD/ECE1/MFAP2/PTK7/BMP5/POU5F1
GO:0048667	cell morphogenesis involved in neuron differentiation	45	45/605	439/11485	1.30633e-05	0.000689587	0.000582284	DOK1/GLI2/GLI3/SRC/B4GALT5/NTRK2/PTPRD/FLRT2/EPHA3/ROBO1/PLXNB2/CDH11/ENAH/UST/SEMA3C/DOCK7/FN1/LRP1/PTPRS/NCAM1/THY1/SPTBN5/FBXW8/SDC2/EXT1/PLXNA3/FYN/MYH10/DBN1/SLIT3/EFNA5/MAP1B/SEMA4F/ACTR2/WNT5A/TWF2/DCLK1/ZEB2/BMPR2/SHOX2/EPHB3/BOC/DPYSL2/PTPRA/NLGN3
GO:0002009	morphogenesis of an epithelium	41	41/605	422/11485	0.000106874	0.00346791	0.00292828	ADAMTS16/DLG3/GLI2/GLI3/GPC6/LIF/SRC/DLG5/DACT1/HIF1A/KLF4/COL5A1/FGFR1/CELSR1/PLXNB2/RBPJ/TGFB2/MTHFD1L/SEMA3C/EGFR/PROX1/ITGA5/SNAI2/MMP14/CTHRC1/PRKX/MAGED1/TEAD2/SOX9/SMURF2/FZD2/CD44/FOXP1/WNT5A/TGFBR2/ZEB2/ACVR1/PTK7/BMP5/DAB2/ADAMTS12
GO:0016049	cell growth	36	36/605	380/11485	0.000451905	0.00992167	0.00837781	MIR24-2/FBLN5/BTG1/IGF1/TGFB2/RGS2/SEMA3C/EGFR/FN1/LRP1/PTPRS/EIF2AK4/MMP14/PLXNA3/ENPP1/SOX9/IGFBP4/CXCL16/DBN1/SLIT3/EFNA5/MAP1B/SEMA4F/ITSN2/WNT5A/TWF2/TGFBR2/DCLK1/ZEB2/BMPR2/CLSTN1/BIN3/DPYSL2/PI16/CPNE1/NLGN3
GO:0048568	embryonic organ development	35	35/605	307/11485	1.31261e-05	0.000689587	0.000582284	GLI2/GLI3/LIF/HIF1A/TGFB3/BMPR1A/FGFR1/CELSR1/PDGFRA/RBPJ/TGFB2/MTHFD1L/EGFR/PROX1/VASH2/LRIG3/FBN1/KMT2A/MMP14/CTHRC1/TEAD2/SOX9/FZD2/MYO15A/EFEMP1/NCOA1/WNT5A/TGFBR2/ACVR1/COL5A2/SHOX2/MFAP2/PDGFC/PTK7/BMP5
GO:0050673	epithelial cell proliferation	35	35/605	313/11485	1.99396e-05	0.000946168	0.000798939	MIR24-2/MIR27B/HIF1A/BMPR1A/ROBO1/FGFR1/IGF1/TGFB2/EGFR/LAMC1/PROX1/VASH2/ECM1/NOTCH2/F3/TGFBR3/ANG/SNAI2/MMP14/PRKX/MAGED1/APLN/SOX9/IGFBP4/SERPINF1/TNFSF12/CCL24/HTRA1/WNT5A/TCF7L2/FAP/BMPR2/COL8A2/MIR133B/BMP5
GO:0034329	cell junction assembly	32	32/605	308/11485	0.000182088	0.00502221	0.00424073	SRC/DLG5/NTRK2/PTPRD/ACTN2/FLRT2/EPHA3/PLXNB2/CDH11/THBS2/MYOC/LAMC1/FN1/ITGA5/LRP1/PTPRS/THY1/SNAI2/MMP14/SRPX2/ACE/NLGN2/SDK1/EFNA5/MAP1B/MAP4K4/LRRN1/WNT5A/EPHB3/COL16A1/CLSTN1/NLGN3
GO:0061448	connective tissue development	31	31/605	198/11485	4.33023e-08	1.46995e-05	1.24122e-05	BMP3/GLI2/GLI3/HIF1A/BMPR1A/COL5A1/COL6A1/FGFR1/LUM/EVC/CREB3L2/ECM1/COL6A3/ANXA2/SNAI2/COL14A1/COL12A1/SOX9/COL1A1/CD44/LTBP3/TGFBI/LOX/EFEMP1/WNT5A/TGFBR2/BMPR2/SHOX2/EBF2/BMP5/ADAMTS12
GO:0010631	epithelial cell migration	30	30/605	248/11485	1.74358e-05	0.000854937	0.000721905	ANGPT4/SRC/MIR24-2/MIR27B/ANXA1/HIF1A/KLF4/ROBO1/FGFR1/DCN/TGFB2/SMOC2/DNAJA4/PROX1/KANK2/PRKX/SRPX2/SOX9/SERPINF1/TNFSF12/MAP4K4/FOXP1/WNT5A/TGFBR2/ZEB2/FAP/NFE2L2/BMPR2/PLPP3/MIR133B
GO:0090132	epithelium migration	30	30/605	248/11485	1.74358e-05	0.000854937	0.000721905	ANGPT4/SRC/MIR24-2/MIR27B/ANXA1/HIF1A/KLF4/ROBO1/FGFR1/DCN/TGFB2/SMOC2/DNAJA4/PROX1/KANK2/PRKX/SRPX2/SOX9/SERPINF1/TNFSF12/MAP4K4/FOXP1/WNT5A/TGFBR2/ZEB2/FAP/NFE2L2/BMPR2/PLPP3/MIR133B
GO:0090130	tissue migration	30	30/605	253/11485	2.56833e-05	0.00107943	0.000911469	ANGPT4/SRC/MIR24-2/MIR27B/ANXA1/HIF1A/KLF4/ROBO1/FGFR1/DCN/TGFB2/SMOC2/DNAJA4/PROX1/KANK2/PRKX/SRPX2/SOX9/SERPINF1/TNFSF12/MAP4K4/FOXP1/WNT5A/TGFBR2/ZEB2/FAP/NFE2L2/BMPR2/PLPP3/MIR133B
GO:0060485	mesenchyme development	28	28/605	208/11485	4.36449e-06	0.000343937	0.000290419	DLG5/HIF1A/TGFB3/BMPR1A/EPHA3/ROBO1/FGFR1/RBPJ/TGFB2/SEMA3C/TGFBR3/FN1/SNAI2/TEAD2/SOX9/COL1A1/SEMA4F/LOXL3/WNT5A/TGFBR2/TCF7L2/PDCD4/ZEB2/ACVR1/BMPR2/PTK7/BMP5/DAB2
GO:0048732	gland development	28	28/605	310/11485	0.00373969	0.0448752	0.0378924	EDA/GLI2/GLI3/SRC/ANXA1/HIF1A/TGFB3/BMPR1A/ROBO1/FGFR1/PDGFRA/RBPJ/TGFB2/SEMA3C/EGFR/PROX1/IGSF3/TGFBR3/SNAI2/PCK2/APLN/SOX9/SERPINF1/PAM/NCOA1/WNT5A/TGFBR2/EPHB3
GO:0048588	developmental cell growth	26	26/605	184/11485	3.89464e-06	0.000318279	0.000268753	MIR24-2/IGF1/RGS2/SEMA3C/FN1/LRP1/PTPRS/EIF2AK4/PLXNA3/SOX9/DBN1/SLIT3/EFNA5/MAP1B/SEMA4F/ITSN2/WNT5A/TWF2/TGFBR2/DCLK1/ZEB2/BMPR2/DPYSL2/PI16/CPNE1/NLGN3
GO:0048562	embryonic organ morphogenesis	24	24/605	197/11485	0.000106642	0.00346791	0.00292828	GLI2/GLI3/HIF1A/TGFB3/FGFR1/CELSR1/PDGFRA/MTHFD1L/PROX1/LRIG3/FBN1/MMP14/CTHRC1/TEAD2/SOX9/FZD2/MYO15A/EFEMP1/WNT5A/TGFBR2/ACVR1/SHOX2/MFAP2/PTK7
GO:0048762	mesenchymal cell differentiation	24	24/605	169/11485	8.3744e-06	0.0005258	0.000443983	DLG5/HIF1A/TGFB3/BMPR1A/EPHA3/FGFR1/RBPJ/TGFB2/SEMA3C/TGFBR3/FN1/SNAI2/SOX9/COL1A1/SEMA4F/LOXL3/WNT5A/TGFBR2/TCF7L2/PDCD4/ZEB2/ACVR1/BMP5/DAB2
GO:0048863	stem cell differentiation	22	22/605	198/11485	0.000741122	0.0144015	0.0121605	LIF/HIF1A/ESRRB/BMPR1A/PDGFRA/RBPJ/TGFB2/SEMA3C/FN1/TCF12/KMT2A/SNAI2/TEAD2/SOX9/ACE/LTBP3/SEMA4F/ZFP36L2/ZEB2/ACVR1/NFE2L2/PUM1
GO:0035265	organ growth	21	21/605	146/11485	2.50187e-05	0.00106161	0.000896421	MIR24-2/BMPR1A/COL6A1/FGFR1/DUSP6/IGF1/RBPJ/EVC/TGFB2/RGS2/PROX1/DDR2/ECM1/TGFBR3/COL6A3/ANXA2/COL14A1/COL12A1/SOX9/TGFBR2/PI16
GO:0043588	skin development	20	20/605	154/11485	0.00016571	0.00462922	0.00390889	DACT2/EDA/ANXA1/COL5A1/CELSR1/RBPJ/TGFB2/EGFR/COL1A2/MYO5A/SOX9/COL1A1/PRSS8/PPL/ADAMTS2/CYP26B1/WNT5A/COL5A2/CLIC4/FST
GO:0048771	tissue remodeling	20	20/605	126/11485	8.8111e-06	0.000540047	0.000456013	LIF/SRC/ANXA1/HIF1A/TGFB3/MMP2/LRRK1/RBPJ/SEMA3C/EGFR/NOTCH2/TMEM119/MMP14/CTHRC1/BGN/ACE/P3H4/LTBP3/BMPR2/RASSF2
GO:0021537	telencephalon development	19	19/605	168/11485	0.00134781	0.0218672	0.0184646	EMX2/GLI3/NTRK2/HIF1A/LPAR1/ROBO1/EGFR/PROX1/GNG12/SLC38A2/LRP1/PTPRS/EXT1/PLXNA3/MYH10/NCOA1/WNT5A/ZEB2/EPHB3
GO:0045165	cell fate commitment	19	19/605	159/11485	0.000691365	0.0138054	0.0116572	GLI2/GLI3/GAS1/KLF4/BMPR1A/FGFR1/RBPJ/PROX1/NOTCH2/DOCK7/ZNF521/SOX9/LOXL3/CYP26B1/WNT5A/TCF7L2/ACVR1/EBF2/POU5F1
GO:0021915	neural tube development	18	18/605	134/11485	0.000226888	0.00579596	0.00489408	GLI2/GLI3/DACT1/HIF1A/CELSR1/PLXNB2/TGFB2/MTHFD1L/SEMA3C/PROX1/CTHRC1/TEAD2/FZD2/WNT5A/ZEB2/CHRD/PTK7/BMP5
GO:0001837	epithelial to mesenchymal transition	18	18/605	107/11485	1.08258e-05	0.000597179	0.000504255	DLG5/HIF1A/TGFB3/EPHA3/RBPJ/TGFB2/TGFBR3/SNAI2/SOX9/COL1A1/LOXL3/WNT5A/TGFBR2/TCF7L2/PDCD4/ACVR1/BMP5/DAB2
GO:0031099	regeneration	17	17/605	150/11485	0.00231183	0.0324829	0.0274284	GLI3/ANXA1/KLF4/GSN/IGF1/EGFR/PTGFRN/TGFBR3/LRP1/PTPRS/THY1/KREMEN1/CPQ/MAP1B/MAP4K4/TGFBR2/BIN3
GO:0001763	morphogenesis of a branching structure	17	17/605	148/11485	0.0020015	0.0285845	0.0241366	ADAMTS16/GLI2/GLI3/SRC/DLG5/FGFR1/CELSR1/SEMA3C/PROX1/SNAI2/MMP14/MAGED1/SOX9/WNT5A/TGFBR2/ACVR1/SHOX2
GO:0001704	formation of primary germ layer	16	16/605	85/11485	7.60402e-06	0.000497967	0.000420481	KLF4/BMPR1A/COL5A1/COL6A1/FGFR1/MMP2/FN1/ITGA5/MMP14/COL12A1/WNT5A/ACVR1/COL5A2/BMPR2/CHRD/POU5F1
GO:0030199	collagen fibril organization	16	16/605	41/11485	8.70131e-11	9.59972e-08	8.10596e-08	COL5A1/LUM/TGFB2/AEBP1/COL1A2/DDR2/ANXA2/COL14A1/COL12A1/P3H4/COL1A1/ADAMTS2/LOX/LOXL3/COL5A2/TNXB
GO:0008360	regulation of cell shape	16	16/605	135/11485	0.00194086	0.0282674	0.0238689	ANXA1/LPAR1/PLXNB2/FAM171A1/STRIP2/FN1/ICAM1/ARAP1/FGD1/PLXNA3/CDC42EP5/FYN/CDC42EP4/MYH10/CCL24/FMNL2
GO:0035148	tube formation	15	15/605	120/11485	0.00155991	0.0243446	0.0205565	EDA/HIF1A/CELSR1/PLXNB2/TGFB2/MTHFD1L/PROX1/CTHRC1/TEAD2/SOX9/FZD2/WNT5A/ZEB2/PTK7/BMP5
GO:0016331	morphogenesis of embryonic epithelium	14	14/605	117/11485	0.0033222	0.0412982	0.034872	GLI2/HIF1A/CELSR1/PLXNB2/TGFB2/MTHFD1L/CTHRC1/TEAD2/SOX9/FZD2/WNT5A/ZEB2/PTK7/BMP5
GO:0072175	epithelial tube formation	14	14/605	107/11485	0.00142234	0.0228628	0.0193052	HIF1A/CELSR1/PLXNB2/TGFB2/MTHFD1L/PROX1/CTHRC1/TEAD2/SOX9/FZD2/WNT5A/ZEB2/PTK7/BMP5
GO:0021543	pallium development	14	14/605	116/11485	0.00306875	0.0394803	0.033337	EMX2/GLI3/NTRK2/HIF1A/ROBO1/EGFR/PROX1/GNG12/SLC38A2/LRP1/PTPRS/PLXNA3/NCOA1/ZEB2
GO:0022612	gland morphogenesis	14	14/605	92/11485	0.000304358	0.00737984	0.0062315	EDA/GLI2/GLI3/SRC/TGFB3/FGFR1/TGFB2/SEMA3C/EGFR/PROX1/SNAI2/SOX9/WNT5A/TGFBR2
GO:0061351	neural precursor cell proliferation	13	13/605	105/11485	0.00340507	0.0422095	0.0356415	EMX2/GLI2/GLI3/HIF1A/FGFR1/APPL2/PLXNB2/PROX1/DOCK7/DBN1/WNT5A/ZEB2/PITX3
GO:0001838	embryonic epithelial tube formation	13	13/605	102/11485	0.00263352	0.0360302	0.0304237	HIF1A/CELSR1/PLXNB2/TGFB2/MTHFD1L/CTHRC1/TEAD2/SOX9/FZD2/WNT5A/ZEB2/PTK7/BMP5
GO:0007044	cell-substrate junction assembly	13	13/605	91/11485	0.000915563	0.0164243	0.0138686	SRC/ACTN2/EPHA3/MYOC/LAMC1/FN1/ITGA5/LRP1/THY1/MMP14/EFNA5/MAP4K4/COL16A1
GO:0150115	cell-substrate junction organization	13	13/605	91/11485	0.000915563	0.0164243	0.0138686	SRC/ACTN2/EPHA3/MYOC/LAMC1/FN1/ITGA5/LRP1/THY1/MMP14/EFNA5/MAP4K4/COL16A1
GO:0001841	neural tube formation	12	12/605	91/11485	0.00284809	0.0374065	0.0315859	HIF1A/CELSR1/PLXNB2/TGFB2/MTHFD1L/CTHRC1/TEAD2/FZD2/WNT5A/ZEB2/PTK7/BMP5
GO:0014020	primary neural tube formation	12	12/605	84/11485	0.00142472	0.0228628	0.0193052	HIF1A/CELSR1/PLXNB2/TGFB2/MTHFD1L/CTHRC1/TEAD2/FZD2/WNT5A/ZEB2/PTK7/BMP5
GO:0007492	endoderm development	12	12/605	51/11485	9.79361e-06	0.000561288	0.000473949	BMPR1A/COL5A1/COL6A1/MMP2/LAMC1/FN1/ITGA5/MMP14/EXT1/COL12A1/COL5A2/POU5F1
GO:0060021	roof of mouth development	12	12/605	70/11485	0.000262475	0.00658126	0.00555718	GLI3/TGFB3/BMPR1A/PDGFRA/TGFB2/TGFBR3/SNAI2/FZD2/LOXL3/WNT5A/TGFBR2/EPHB3
GO:0072132	mesenchyme morphogenesis	11	11/605	43/11485	9.71721e-06	0.000561288	0.000473949	BMPR1A/ROBO1/FGFR1/RBPJ/TGFB2/SNAI2/SOX9/WNT5A/TGFBR2/ACVR1/BMP5
GO:0001706	endoderm formation	9	9/605	33/11485	3.63006e-05	0.00144319	0.00121863	COL5A1/COL6A1/MMP2/FN1/ITGA5/MMP14/COL12A1/COL5A2/POU5F1
GO:0035987	endodermal cell differentiation	9	9/605	31/11485	2.08606e-05	0.000969029	0.000818244	COL5A1/COL6A1/MMP2/FN1/ITGA5/MMP14/COL12A1/COL5A2/POU5F1
GO:0098773	skin epidermis development	9	9/605	59/11485	0.00348625	0.0427892	0.036131	EDA/CELSR1/RBPJ/TGFB2/EGFR/MYO5A/SOX9/WNT5A/FST
GO:0048645	animal organ formation	8	8/605	43/11485	0.00159592	0.0247115	0.0208663	GLI2/GLI3/BMPR1A/ROBO1/FGFR1/RBPJ/WNT5A/TGFBR2
GO:0035088	establishment or maintenance of apical/basal cell polarity	8	8/605	39/11485	0.000815123	0.0149259	0.0126033	DLG3/FAT1/LIN7A/DLG5/WNT5A/CLIC4/PTK7/ERBIN
GO:0010463	mesenchymal cell proliferation	7	7/605	37/11485	0.00280862	0.0371091	0.0313347	BMPR1A/FGFR1/SOX9/WNT5A/TGFBR2/SHOX2/CHRD
GO:0060317	cardiac epithelial to mesenchymal transition	7	7/605	28/11485	0.000487547	0.0103939	0.00877658	RBPJ/TGFB2/TGFBR3/SNAI2/TGFBR2/PDCD4/ACVR1
GO:0007431	salivary gland development	7	7/605	28/11485	0.000487547	0.0103939	0.00877658	EDA/TGFB3/FGFR1/TGFB2/SEMA3C/EGFR/SNAI2
GO:0007435	salivary gland morphogenesis	7	7/605	26/11485	0.00029694	0.00732066	0.00618153	EDA/TGFB3/FGFR1/TGFB2/SEMA3C/EGFR/SNAI2
GO:0045197	establishment or maintenance of epithelial cell apical/basal polarity	7	7/605	37/11485	0.00280862	0.0371091	0.0313347	DLG3/FAT1/LIN7A/DLG5/WNT5A/PTK7/ERBIN
GO:0061383	trabecula morphogenesis	7	7/605	38/11485	0.00328956	0.0410893	0.0346956	BMPR1A/MMP2/RBPJ/TGFB2/TGFBR3/COL1A1/BMP5
GO:0042490	mechanoreceptor differentiation	7	7/605	39/11485	0.00383084	0.0456906	0.0385809	ATP8B1/GSDME/NTRK2/FGFR1/RBPJ/CTHRC1/FZD2
GO:0060037	pharyngeal system development	6	6/605	19/11485	0.000313421	0.00755806	0.00638199	BMPR1A/TGFB2/ACVR1/BMPR2/ECE1/BMP5
GO:0062009	secondary palate development	6	6/605	20/11485	0.000427966	0.00963203	0.00813324	TGFB3/TGFB2/TGFBR3/FZD2/WNT5A/TGFBR2
GO:0030903	notochord development	5	5/605	15/11485	0.000770167	0.0144015	0.0121605	GLI2/TEAD2/SOX9/WNT5A/COL5A2
GO:0090177	establishment of planar polarity involved in neural tube closure	5	5/605	14/11485	0.000536545	0.0112751	0.00952064	CELSR1/CTHRC1/FZD2/WNT5A/PTK7
GO:0042249	establishment of planar polarity of embryonic epithelium	5	5/605	15/11485	0.000770167	0.0144015	0.0121605	CELSR1/CTHRC1/FZD2/WNT5A/PTK7
GO:0060571	morphogenesis of an epithelial fold	5	5/605	15/11485	0.000770167	0.0144015	0.0121605	GLI2/HIF1A/EGFR/WNT5A/BMP5
GO:0003198	epithelial to mesenchymal transition involved in endocardial cushion formation	5	5/605	15/11485	0.000770167	0.0144015	0.0121605	RBPJ/TGFB2/SNAI2/TGFBR2/ACVR1
GO:0090179	planar cell polarity pathway involved in neural tube closure	4	4/605	12/11485	0.00268738	0.0360469	0.0304378	CELSR1/FZD2/WNT5A/PTK7
GO:0022038	corpus callosum development	4	4/605	12/11485	0.00268738	0.0360469	0.0304378	LPAR1/PTPRS/ZEB2/EPHB3
Cardiac morphogenesis (33)
GO:0007507	heart development	50	50/605	465/11485	1.0666e-06	0.000146739	0.000123905	GLI2/GLI3/MIR24-2/HIF1A/ACTN2/FLRT2/BMPR1A/COL5A1/ROBO1/FGFR1/DUSP6/IGF1/PDGFRA/RBPJ/TGFB2/RGS2/SEMA3C/EGFR/PROX1/NOTCH2/VCAM1/TGFBR3/ANXA2/FBN1/SNAI2/APLN/TEAD2/TNNI3/PLN/SOX9/FZD2/MYH10/ELN/SLIT3/LOX/PAM/LTBP1/WNT5A/TGFBR2/PDCD4/ACVR1/BMPR2/SHOX2/MYOM3/ECE1/CPE/BICC1/PI16/PTK7/BMP5
GO:0003007	heart morphogenesis	27	27/605	202/11485	7.38647e-06	0.000497967	0.000420481	HIF1A/FLRT2/BMPR1A/COL5A1/ROBO1/RBPJ/TGFB2/SEMA3C/PROX1/NOTCH2/TGFBR3/SNAI2/TEAD2/TNNI3/SOX9/FZD2/ELN/SLIT3/WNT5A/TGFBR2/PDCD4/ACVR1/BMPR2/SHOX2/MYOM3/CPE/BMP5
GO:0003205	cardiac chamber development	22	22/605	134/11485	1.772e-06	0.000195496	0.000165076	HIF1A/BMPR1A/ROBO1/RBPJ/TGFB2/SEMA3C/PROX1/NOTCH2/TGFBR3/TNNI3/FZD2/MYH10/SLIT3/LTBP1/WNT5A/TGFBR2/ACVR1/BMPR2/SHOX2/CPE/PTK7/BMP5
GO:0048738	cardiac muscle tissue development	20	20/605	177/11485	0.00103002	0.0179662	0.0151706	MIR24-2/ACTN2/BMPR1A/FGFR1/IGF1/PDGFRA/RBPJ/TGFB2/RGS2/PROX1/TGFBR3/TNNI3/PLN/MYH10/WNT5A/TGFBR2/ACVR1/MYOM3/PI16/BMP5
GO:0003206	cardiac chamber morphogenesis	19	19/605	99/11485	7.91961e-07	0.000116497	9.83699e-05	HIF1A/BMPR1A/ROBO1/RBPJ/TGFB2/SEMA3C/PROX1/NOTCH2/TGFBR3/TNNI3/FZD2/SLIT3/WNT5A/TGFBR2/ACVR1/BMPR2/SHOX2/CPE/BMP5
GO:0035051	cardiocyte differentiation	18	18/605	128/11485	0.000125908	0.00387556	0.00327251	MIR24-2/ACTN2/IGF1/PDGFRA/RBPJ/TGFB2/RGS2/SEMA3C/EGFR/PROX1/VCAM1/TGFBR3/ANXA2/MYH10/PDCD4/ACVR1/MYOM3/PI16
GO:0003279	cardiac septum development	18	18/605	94/11485	1.59548e-06	0.000185286	0.000156454	BMPR1A/ROBO1/RBPJ/TGFB2/SEMA3C/PROX1/NOTCH2/TGFBR3/FZD2/MYH10/SLIT3/LTBP1/WNT5A/TGFBR2/ACVR1/BMPR2/PTK7/BMP5
GO:0003231	cardiac ventricle development	18	18/605	99/11485	3.47994e-06	0.000295327	0.000249372	HIF1A/BMPR1A/ROBO1/RBPJ/TGFB2/SEMA3C/PROX1/TGFBR3/TNNI3/FZD2/SLIT3/LTBP1/WNT5A/TGFBR2/ACVR1/BMPR2/CPE/PTK7
GO:0060411	cardiac septum morphogenesis	15	15/605	63/11485	6.48971e-07	9.87554e-05	8.33886e-05	BMPR1A/ROBO1/RBPJ/TGFB2/SEMA3C/PROX1/NOTCH2/TGFBR3/FZD2/SLIT3/WNT5A/TGFBR2/ACVR1/BMPR2/BMP5
GO:0003170	heart valve development	13	13/605	54/11485	3.17336e-06	0.000286516	0.000241933	BMPR1A/ROBO1/RBPJ/TGFB2/NOTCH2/SNAI2/SOX9/ELN/SLIT3/TGFBR2/ACVR1/BMPR2/SHOX2
GO:0003281	ventricular septum development	13	13/605	63/11485	1.93544e-05	0.000935772	0.000790161	ROBO1/RBPJ/TGFB2/PROX1/TGFBR3/FZD2/SLIT3/LTBP1/WNT5A/TGFBR2/ACVR1/BMPR2/PTK7
GO:0060419	heart growth	12	12/605	78/11485	0.000729815	0.014378	0.0121407	MIR24-2/BMPR1A/FGFR1/DUSP6/IGF1/RBPJ/TGFB2/RGS2/PROX1/TGFBR3/TGFBR2/PI16
GO:0003151	outflow tract morphogenesis	12	12/605	61/11485	6.62935e-05	0.00228557	0.00192993	HIF1A/BMPR1A/ROBO1/RBPJ/TGFB2/SEMA3C/TGFBR3/FZD2/ELN/WNT5A/TGFBR2/BMPR2
GO:0055006	cardiac cell development	11	11/605	78/11485	0.0024668	0.0340188	0.0287253	MIR24-2/ACTN2/IGF1/PDGFRA/RGS2/PROX1/TGFBR3/MYH10/PDCD4/MYOM3/PI16
GO:0060412	ventricular septum morphogenesis	11	11/605	40/11485	4.51254e-06	0.000349366	0.000295003	ROBO1/RBPJ/TGFB2/PROX1/TGFBR3/FZD2/SLIT3/WNT5A/TGFBR2/ACVR1/BMPR2
GO:0003179	heart valve morphogenesis	11	11/605	45/11485	1.55747e-05	0.000781036	0.000659503	BMPR1A/ROBO1/TGFB2/NOTCH2/SNAI2/SOX9/ELN/SLIT3/TGFBR2/ACVR1/BMPR2
GO:0060840	artery development	11	11/605	75/11485	0.001791	0.027254	0.0230132	GLI3/BMPR1A/ROBO1/RBPJ/TGFB2/PROX1/LRP1/MYH10/LOX/LTBP1/BMPR2
GO:0055017	cardiac muscle tissue growth	10	10/605	72/11485	0.00427499	0.0490195	0.0413919	MIR24-2/BMPR1A/FGFR1/IGF1/RBPJ/TGFB2/RGS2/TGFBR3/TGFBR2/PI16
GO:0003208	cardiac ventricle morphogenesis	10	10/605	51/11485	0.000274636	0.0068088	0.00574932	HIF1A/BMPR1A/RBPJ/TGFB2/SEMA3C/PROX1/TGFBR3/TNNI3/TGFBR2/CPE
GO:0003197	endocardial cushion development	10	10/605	35/11485	8.45951e-06	0.0005258	0.000443983	BMPR1A/ROBO1/RBPJ/TGFB2/SNAI2/SOX9/TGFBR2/ACVR1/BMPR2/BMP5
GO:0003203	endocardial cushion morphogenesis	9	9/605	28/11485	8.23957e-06	0.0005258	0.000443983	BMPR1A/ROBO1/RBPJ/TGFB2/SNAI2/SOX9/TGFBR2/ACVR1/BMP5
GO:1905314	semi-lunar valve development	9	9/605	32/11485	2.76805e-05	0.00111049	0.000937695	ROBO1/RBPJ/TGFB2/NOTCH2/SNAI2/SOX9/ELN/SLIT3/BMPR2
GO:0035904	aorta development	9	9/605	48/11485	0.00077834	0.0144929	0.0122377	BMPR1A/ROBO1/RBPJ/TGFB2/PROX1/LRP1/MYH10/LOX/LTBP1
GO:0003272	endocardial cushion formation	8	8/605	19/11485	2.5513e-06	0.000239551	0.000202275	BMPR1A/ROBO1/RBPJ/TGFB2/SNAI2/TGFBR2/ACVR1/BMP5
GO:0003230	cardiac atrium development	7	7/605	25/11485	0.000227215	0.00579596	0.00489408	TGFB2/PROX1/NOTCH2/WNT5A/ACVR1/BMPR2/SHOX2
GO:0003209	cardiac atrium morphogenesis	7	7/605	21/11485	6.60974e-05	0.00228557	0.00192993	TGFB2/PROX1/NOTCH2/WNT5A/ACVR1/BMPR2/SHOX2
GO:0003176	aortic valve development	7	7/605	28/11485	0.000487547	0.0103939	0.00877658	ROBO1/RBPJ/SNAI2/SOX9/ELN/SLIT3/BMPR2
GO:0003181	atrioventricular valve morphogenesis	6	6/605	21/11485	0.000572713	0.0119216	0.0100666	BMPR1A/TGFB2/SLIT3/TGFBR2/ACVR1/BMPR2
GO:0003171	atrioventricular valve development	6	6/605	22/11485	0.000752767	0.0144015	0.0121605	BMPR1A/TGFB2/SLIT3/TGFBR2/ACVR1/BMPR2
GO:0003148	outflow tract septum morphogenesis	6	6/605	20/11485	0.000427966	0.00963203	0.00813324	BMPR1A/ROBO1/TGFB2/SEMA3C/TGFBR2/BMPR2
GO:0003177	pulmonary valve development	5	5/605	18/11485	0.00192634	0.0282674	0.0238689	ROBO1/RBPJ/TGFB2/NOTCH2/BMPR2
GO:0003157	endocardium development	4	4/605	10/11485	0.00124068	0.020284	0.0171277	RBPJ/PROX1/ANXA2/ACVR1
GO:0060413	atrial septum morphogenesis	4	4/605	10/11485	0.00124068	0.020284	0.0171277	TGFB2/NOTCH2/ACVR1/BMPR2
Neural morphogenesis (18)
GO:0048812	neuron projection morphogenesis	51	51/605	488/11485	1.93875e-06	0.000208082	0.000175703	DOK1/GLI2/GLI3/SRC/B4GALT5/NTRK2/PTPRD/FLRT2/EPHA3/ROBO1/PLXNB2/CDH11/ENAH/UST/SEMA3C/EGFR/DOCK7/FN1/LRP1/PTPRS/NCAM1/THY1/SPTBN5/EIF2AK4/FBXW8/SDC2/EXT1/PLXNA3/FYN/MYH10/DBN1/SLIT3/EFNA5/MAP1B/MAP4K4/SEMA4F/ACTR2/ITSN2/WNT5A/TWF2/DCLK1/ZEB2/BMPR2/SHOX2/EPHB3/BOC/DPYSL2/PTPRA/CPNE1/NLGN3/WEE1
GO:0061564	axon development	43	43/605	386/11485	2.48236e-06	0.000238145	0.000201088	DOK1/GLI2/GLI3/SRC/B4GALT5/NTRK2/FLRT2/KLF4/EPHA3/ROBO1/PLXNB2/CDH11/ENAH/UST/SEMA3C/DOCK7/FN1/LRP1/PTPRS/NCAM1/THY1/SPTBN5/KREMEN1/EXT1/PLXNA3/FYN/MYH10/DBN1/SLIT3/EFNA5/MAP1B/SEMA4F/WNT5A/TWF2/DCLK1/ZEB2/BMPR2/SHOX2/EPHB3/BOC/DPYSL2/PTPRA/NLGN3
GO:0007409	axonogenesis	41	41/605	349/11485	1.0973e-06	0.000146739	0.000123905	DOK1/GLI2/GLI3/SRC/B4GALT5/NTRK2/FLRT2/EPHA3/ROBO1/PLXNB2/CDH11/ENAH/UST/SEMA3C/DOCK7/FN1/LRP1/PTPRS/NCAM1/THY1/SPTBN5/EXT1/PLXNA3/FYN/MYH10/DBN1/SLIT3/EFNA5/MAP1B/SEMA4F/WNT5A/TWF2/DCLK1/ZEB2/BMPR2/SHOX2/EPHB3/BOC/DPYSL2/PTPRA/NLGN3
GO:0030900	forebrain development	29	29/605	252/11485	6.06309e-05	0.00217532	0.00183683	EMX2/GLI2/GLI3/SRC/NTRK2/HIF1A/LPAR1/BMPR1A/ROBO1/FGFR1/RBPJ/EGFR/PROX1/GNG12/DOCK7/SLC38A2/LRP1/PTPRS/EXT1/PLXNA3/FYN/MYH10/NCOA1/WNT5A/DCLK1/ZEB2/CHRD/EPHB3/PRKG1
GO:0050808	synapse organization	29	29/605	284/11485	0.000481033	0.0103939	0.00877658	DLG3/DLG5/NTRK2/PTPRD/FLRT2/PLXNB2/THBS2/CTTNBP2/MYO5A/TUBA1A/PTPRS/YWHAZ/NDRG1/CNKSR2/SRPX2/FYN/NLGN2/CHRNB1/MYH10/SDK1/DBN1/EFNA5/MAP1B/ACTR2/LRRN1/WNT5A/EPHB3/CLSTN1/NLGN3
GO:0097485	neuron projection guidance	26	26/605	203/11485	2.33593e-05	0.00103973	0.000877945	DOK1/GLI2/GLI3/SRC/FLRT2/EPHA3/ROBO1/PLXNB2/ENAH/SEMA3C/LRP1/NCAM1/SPTBN5/EXT1/PLXNA3/FYN/MYH10/SLIT3/EFNA5/SEMA4F/WNT5A/BMPR2/EPHB3/BOC/DPYSL2/PTPRA
GO:0007411	axon guidance	26	26/605	202/11485	2.14057e-05	0.000973847	0.000822312	DOK1/GLI2/GLI3/SRC/FLRT2/EPHA3/ROBO1/PLXNB2/ENAH/SEMA3C/LRP1/NCAM1/SPTBN5/EXT1/PLXNA3/FYN/MYH10/SLIT3/EFNA5/SEMA4F/WNT5A/BMPR2/EPHB3/BOC/DPYSL2/PTPRA
GO:1990138	neuron projection extension	18	18/605	134/11485	0.000226888	0.00579596	0.00489408	SEMA3C/FN1/LRP1/PTPRS/EIF2AK4/PLXNA3/DBN1/SLIT3/MAP1B/SEMA4F/ITSN2/WNT5A/TWF2/DCLK1/BMPR2/DPYSL2/CPNE1/NLGN3
GO:0007416	synapse assembly	17	17/605	110/11485	5.83316e-05	0.00210998	0.00178165	DLG5/NTRK2/PTPRD/FLRT2/PLXNB2/THBS2/PTPRS/SRPX2/NLGN2/SDK1/EFNA5/MAP1B/LRRN1/WNT5A/EPHB3/CLSTN1/NLGN3
GO:0048675	axon extension	15	15/605	101/11485	0.00024674	0.00622207	0.00525388	SEMA3C/FN1/LRP1/PTPRS/PLXNA3/DBN1/SLIT3/MAP1B/SEMA4F/WNT5A/TWF2/DCLK1/BMPR2/DPYSL2/NLGN3
GO:0099173	postsynapse organization	14	14/605	120/11485	0.00418699	0.0487035	0.041125	DLG3/PTPRD/PTPRS/NDRG1/CNKSR2/FYN/NLGN2/CHRNB1/MYH10/DBN1/ACTR2/WNT5A/EPHB3/NLGN3
GO:0021987	cerebral cortex development	11	11/605	83/11485	0.00403965	0.0475386	0.0401414	EMX2/GLI3/NTRK2/HIF1A/ROBO1/EGFR/GNG12/SLC38A2/LRP1/PTPRS/NCOA1
GO:0021954	central nervous system neuron development	10	10/605	54/11485	0.000446103	0.00988306	0.00834521	GLI2/B4GALT5/NTRK2/ROBO1/CDH11/PLXNA3/WNT5A/DCLK1/ZEB2/EPHB3
GO:0021955	central nervous system neuron axonogenesis	6	6/605	29/11485	0.00350032	0.0427892	0.036131	GLI2/B4GALT5/CDH11/DCLK1/ZEB2/EPHB3
GO:0021952	central nervous system projection neuron axonogenesis	5	5/605	20/11485	0.00319385	0.0402698	0.0340037	GLI2/CDH11/DCLK1/ZEB2/EPHB3
GO:1904861	excitatory synapse assembly	5	5/605	16/11485	0.00107208	0.0184089	0.0155444	PTPRD/PLXNB2/PTPRS/NLGN2/WNT5A
GO:0021846	cell proliferation in forebrain	5	5/605	15/11485	0.000770167	0.0144015	0.0121605	EMX2/GLI3/FGFR1/DOCK7/ZEB2
GO:0099068	postsynapse assembly	5	5/605	17/11485	0.00145357	0.0231574	0.019554	PTPRD/PTPRS/NLGN2/WNT5A/NLGN3
Bone morphogenesis (14)
GO:0001503	ossification	43	43/605	303/11485	2.33327e-09	2.03657e-06	1.71967e-06	BMP3/GDF10/GLI2/GLI3/ASPN/HIF1A/TGFB3/BMPR1A/COL6A1/IGF1/MMP2/CDH11/RBPJ/TGFB2/EGFR/COL1A2/MYOC/DDR2/ECM1/KREMEN1/TMEM119/SNAI2/MMP14/CTHRC1/EXT1/CHRDL1/ENPP1/SOX9/MRC2/COL1A1/CREB3L1/LTBP3/LOX/WNT5A/ACVR1/COL5A2/BMPR2/SHOX2/CHRD/CLIC1/BMP5/RRBP1/RASSF2
GO:0060348	bone development	27	27/605	165/11485	1.28492e-07	2.98439e-05	2.52001e-05	GLI3/SRC/TGFB3/COL6A1/IGF1/LRRK1/LRRC17/MYOC/NOTCH2/COL6A3/ANXA2/FBN1/TMEM119/MMP14/COL14A1/COL12A1/SOX9/COL1A1/LTBP3/LOX/CYP26B1/FOXP1/TGFBR2/BMPR2/SHOX2/PDGFC/PAPSS2
GO:0001649	osteoblast differentiation	23	23/605	168/11485	2.35607e-05	0.00103973	0.000877945	BMP3/GDF10/GLI2/GLI3/BMPR1A/COL6A1/IGF1/MYOC/DDR2/TMEM119/SNAI2/CTHRC1/MRC2/COL1A1/CREB3L1/LOX/ACVR1/BMPR2/SHOX2/CHRD/CLIC1/RRBP1/RASSF2
GO:0031214	biomineral tissue development	17	17/605	109/11485	5.1797e-05	0.00192084	0.00162195	ASPN/HIF1A/TGFB3/BMPR1A/IGF1/COL1A2/DDR2/ECM1/ANXA2/TMEM119/ENPP1/SOX9/COL1A1/LTBP3/LOX/ACVR1/BMPR2
GO:0110148	biomineralization	17	17/605	109/11485	5.1797e-05	0.00192084	0.00162195	ASPN/HIF1A/TGFB3/BMPR1A/IGF1/COL1A2/DDR2/ECM1/ANXA2/TMEM119/ENPP1/SOX9/COL1A1/LTBP3/LOX/ACVR1/BMPR2
GO:0060349	bone morphogenesis	16	16/605	80/11485	3.33034e-06	0.000293936	0.000248198	GLI3/TGFB3/COL6A1/COL6A3/ANXA2/TMEM119/MMP14/COL14A1/COL12A1/SOX9/COL1A1/LTBP3/CYP26B1/TGFBR2/BMPR2/SHOX2
GO:0030282	bone mineralization	15	15/605	83/11485	2.42735e-05	0.00105865	0.000893915	ASPN/HIF1A/TGFB3/BMPR1A/IGF1/COL1A2/DDR2/ECM1/TMEM119/ENPP1/SOX9/LTBP3/LOX/ACVR1/BMPR2
GO:0060350	endochondral bone morphogenesis	12	12/605	55/11485	2.23054e-05	0.00100443	0.000848132	COL6A1/COL6A3/ANXA2/TMEM119/MMP14/COL14A1/COL12A1/SOX9/COL1A1/TGFBR2/BMPR2/SHOX2
GO:0046849	bone remodeling	10	10/605	65/11485	0.00198382	0.0285845	0.0241366	SRC/TGFB3/LRRK1/EGFR/NOTCH2/TMEM119/CTHRC1/P3H4/LTBP3/RASSF2
GO:0060351	cartilage development involved in endochondral bone morphogenesis	9	9/605	32/11485	2.76805e-05	0.00111049	0.000937695	COL6A1/COL6A3/ANXA2/COL14A1/COL12A1/SOX9/COL1A1/TGFBR2/SHOX2
GO:0003416	endochondral bone growth	9	9/605	31/11485	2.08606e-05	0.000969029	0.000818244	COL6A1/EVC/DDR2/ECM1/COL6A3/ANXA2/COL14A1/COL12A1/TGFBR2
GO:0098868	bone growth	9	9/605	32/11485	2.76805e-05	0.00111049	0.000937695	COL6A1/EVC/DDR2/ECM1/COL6A3/ANXA2/COL14A1/COL12A1/TGFBR2
GO:0036035	osteoclast development	6	6/605	12/11485	1.46631e-05	0.000752423	0.000635342	SRC/LRRK1/NOTCH2/ANXA2/FBN1/FOXP1
GO:0098751	bone cell development	6	6/605	28/11485	0.00290312	0.0379037	0.0320057	SRC/LRRK1/NOTCH2/ANXA2/FBN1/FOXP1
Cartilage morphogenesis (13)
GO:0051216	cartilage development	28	28/605	148/11485	2.76896e-09	2.03657e-06	1.71967e-06	BMP3/GLI2/GLI3/HIF1A/BMPR1A/COL6A1/FGFR1/LUM/EVC/CREB3L2/ECM1/COL6A3/ANXA2/SNAI2/COL14A1/COL12A1/SOX9/COL1A1/CD44/LTBP3/TGFBI/EFEMP1/WNT5A/TGFBR2/BMPR2/SHOX2/BMP5/ADAMTS12
GO:0002062	chondrocyte differentiation	20	20/605	87/11485	1.6993e-08	7.49902e-06	6.33213e-06	GLI2/GLI3/BMPR1A/COL6A1/FGFR1/CREB3L2/ECM1/COL6A3/ANXA2/SNAI2/COL14A1/COL12A1/SOX9/LTBP3/TGFBI/EFEMP1/TGFBR2/BMPR2/SHOX2/ADAMTS12
GO:0030203	glycosaminoglycan metabolic process	15	15/605	120/11485	0.00155991	0.0243446	0.0205565	DSEL/GPC6/B4GALT5/HGSNAT/LUM/DCN/UST/ST3GAL4/CHST14/SDC2/EXT1/IDS/BGN/DSE/CD44
GO:0002063	chondrocyte development	9	9/605	30/11485	1.55229e-05	0.000781036	0.000659503	COL6A1/ECM1/COL6A3/COL14A1/COL12A1/SOX9/TGFBR2/BMPR2/SHOX2
GO:0003413	chondrocyte differentiation involved in endochondral bone morphogenesis	6	6/605	20/11485	0.000427966	0.00963203	0.00813324	COL6A1/COL6A3/COL14A1/COL12A1/SOX9/TGFBR2
GO:0003417	growth plate cartilage development	6	6/605	25/11485	0.00156119	0.0243446	0.0205565	COL6A1/COL6A3/ANXA2/COL14A1/COL12A1/TGFBR2
GO:0060536	cartilage morphogenesis	5	5/605	17/11485	0.00145357	0.0231574	0.019554	COL6A1/COL6A3/SNAI2/COL14A1/COL12A1
GO:0003433	chondrocyte development involved in endochondral bone morphogenesis	5	5/605	15/11485	0.000770167	0.0144015	0.0121605	COL6A1/COL6A3/COL14A1/COL12A1/TGFBR2
GO:0003418	growth plate cartilage chondrocyte differentiation	5	5/605	16/11485	0.00107208	0.0184089	0.0155444	COL6A1/COL6A3/COL14A1/COL12A1/TGFBR2
GO:0090171	chondrocyte morphogenesis	4	4/605	10/11485	0.00124068	0.020284	0.0171277	COL6A1/COL6A3/COL14A1/COL12A1
GO:0003414	chondrocyte morphogenesis involved in endochondral bone morphogenesis	4	4/605	10/11485	0.00124068	0.020284	0.0171277	COL6A1/COL6A3/COL14A1/COL12A1
GO:0003429	growth plate cartilage chondrocyte morphogenesis	4	4/605	10/11485	0.00124068	0.020284	0.0171277	COL6A1/COL6A3/COL14A1/COL12A1
GO:0003422	growth plate cartilage morphogenesis	4	4/605	11/11485	0.00186886	0.0277687	0.0234477	COL6A1/COL6A3/COL14A1/COL12A1
Sensory organ morphogenesis (13)
GO:0007423	sensory organ development	46	46/605	366/11485	3.12625e-08	1.14968e-05	9.70784e-06	ATP8B1/FAT1/GLI2/GLI3/GSDME/LIN7A/NTRK2/HIF1A/TGFB3/ESRRB/KLF4/COL5A1/FGFR1/CELSR1/VIM/PDGFRA/RBPJ/TGFB2/EGFR/PROX1/LRIG3/FBN1/THY1/CTHRC1/CHRDL1/SOX9/FZD2/SERPINF1/MYH10/MYO15A/KCNQ1/SDK1/CYP26B1/EFEMP1/WNT5A/TGFBR2/ZEB2/PITX3/COL5A2/BMPR2/NECTIN3/COL8A2/ECE1/MFAP2/PTK7/BMP5
GO:0001654	eye development	28	28/605	250/11485	0.000129719	0.00389421	0.00328825	FAT1/GLI3/NTRK2/HIF1A/KLF4/COL5A1/VIM/PDGFRA/TGFB2/EGFR/PROX1/FBN1/THY1/CHRDL1/SOX9/SERPINF1/MYH10/SDK1/EFEMP1/WNT5A/TGFBR2/ZEB2/PITX3/COL5A2/BMPR2/NECTIN3/COL8A2/MFAP2
GO:0150063	visual system development	28	28/605	252/11485	0.000148713	0.00428934	0.0036219	FAT1/GLI3/NTRK2/HIF1A/KLF4/COL5A1/VIM/PDGFRA/TGFB2/EGFR/PROX1/FBN1/THY1/CHRDL1/SOX9/SERPINF1/MYH10/SDK1/EFEMP1/WNT5A/TGFBR2/ZEB2/PITX3/COL5A2/BMPR2/NECTIN3/COL8A2/MFAP2
GO:0048880	sensory system development	28	28/605	253/11485	0.000159111	0.004501	0.00380063	FAT1/GLI3/NTRK2/HIF1A/KLF4/COL5A1/VIM/PDGFRA/TGFB2/EGFR/PROX1/FBN1/THY1/CHRDL1/SOX9/SERPINF1/MYH10/SDK1/EFEMP1/WNT5A/TGFBR2/ZEB2/PITX3/COL5A2/BMPR2/NECTIN3/COL8A2/MFAP2
GO:0090596	sensory organ morphogenesis	26	26/605	166/11485	5.30838e-07	9.87554e-05	8.33886e-05	FAT1/GLI2/GLI3/NTRK2/HIF1A/COL5A1/FGFR1/CELSR1/PROX1/LRIG3/FBN1/THY1/CTHRC1/SOX9/FZD2/MYO15A/SDK1/CYP26B1/EFEMP1/WNT5A/PITX3/COL5A2/NECTIN3/COL8A2/MFAP2/PTK7
GO:0043010	camera-type eye development	24	24/605	223/11485	0.000688632	0.0138054	0.0116572	FAT1/GLI3/NTRK2/HIF1A/KLF4/VIM/PDGFRA/TGFB2/EGFR/PROX1/FBN1/THY1/SOX9/SERPINF1/MYH10/SDK1/EFEMP1/WNT5A/TGFBR2/ZEB2/PITX3/BMPR2/NECTIN3/COL8A2
GO:0043583	ear development	22	22/605	145/11485	6.74021e-06	0.000483087	0.000407917	ATP8B1/GLI2/GLI3/GSDME/LIN7A/TGFB3/ESRRB/FGFR1/CELSR1/RBPJ/TGFB2/PROX1/LRIG3/CTHRC1/SOX9/FZD2/MYO15A/KCNQ1/WNT5A/ECE1/PTK7/BMP5
GO:0048839	inner ear development	20	20/605	121/11485	4.68206e-06	0.000354876	0.000299655	ATP8B1/GLI2/GLI3/GSDME/LIN7A/TGFB3/ESRRB/FGFR1/CELSR1/RBPJ/TGFB2/PROX1/LRIG3/CTHRC1/SOX9/FZD2/MYO15A/KCNQ1/WNT5A/PTK7
GO:0048592	eye morphogenesis	17	17/605	98/11485	1.24557e-05	0.000678603	0.000573009	FAT1/GLI3/NTRK2/HIF1A/COL5A1/PROX1/FBN1/THY1/SOX9/SDK1/EFEMP1/WNT5A/PITX3/COL5A2/NECTIN3/COL8A2/MFAP2
GO:0048593	camera-type eye morphogenesis	12	12/605	79/11485	0.000820266	0.014958	0.0126305	FAT1/GLI3/NTRK2/HIF1A/PROX1/THY1/SOX9/SDK1/WNT5A/PITX3/NECTIN3/COL8A2
GO:0042472	inner ear morphogenesis	11	11/605	59/11485	0.000219395	0.00572894	0.00483749	GLI2/FGFR1/CELSR1/PROX1/LRIG3/CTHRC1/SOX9/FZD2/MYO15A/WNT5A/PTK7
GO:0042471	ear morphogenesis	11	11/605	76/11485	0.00199699	0.0285845	0.0241366	GLI2/FGFR1/CELSR1/PROX1/LRIG3/CTHRC1/SOX9/FZD2/MYO15A/WNT5A/PTK7
GO:0090103	cochlea morphogenesis	6	6/605	17/11485	0.000156505	0.00445586	0.0037625	GLI2/CTHRC1/SOX9/FZD2/WNT5A/PTK7
Muscle morphogenesis (11)
GO:0001501	skeletal system development	54	54/605	393/11485	6.59637e-11	9.59972e-08	8.10596e-08	BMP3/GDF10/GLI2/GLI3/SRC/HIF1A/TGFB3/BMPR1A/COL6A1/FGFR1/LUM/IGF1/MMP2/CDH11/LRRK1/PDGFRA/EVC/TGFB2/MTHFD1L/LRRC17/COL1A2/CREB3L2/MYOC/ECM1/NOTCH2/COL6A3/ANXA2/FBN1/TMEM119/SNAI2/MMP14/EXT1/COL14A1/COL12A1/SOX9/COL1A1/CD44/LTBP3/TGFBI/LOX/CYP26B1/EFEMP1/FOXP1/WNT5A/TGFBR2/COL5A2/BMPR2/SHOX2/CHRD/PDGFC/BMP5/ADAMTS12/RASSF2/PAPSS2
GO:0060537	muscle tissue development	32	32/605	332/11485	0.000689254	0.0138054	0.0116572	MIR24-2/PGM5/ACTN2/BMPR1A/FGFR1/DCN/IGF1/PDGFRA/RBPJ/TGFB2/RGS2/SEMA3C/PROX1/TGFBR3/MYL6B/MYL6/TNNI3/PLN/SOX9/MYH10/ELN/LOX/CYP26B1/WNT5A/TGFBR2/ACVR1/SHOX2/MYOM3/BIN3/MYOZ2/PI16/BMP5
GO:0007015	actin filament organization	32	32/605	337/11485	0.000887959	0.0161258	0.0136165	DIAPH2/FAT1/SRC/ACTN2/TGFB3/LPAR1/GSN/FAM171A1/ENAH/ZYX/MYOC/PROX1/ICAM1/SPTBN5/ARAP1/ANG/CDC42EP5/CDC42EP4/CCL24/ELN/ARHGAP17/DBN1/DPYSL3/CGNL1/TMSB10/ACTR2/TWF2/ACTR3/WIPF1/MYOM3/ASAP3/BIN3
GO:0014706	striated muscle tissue development	31	31/605	317/11485	0.000652875	0.0133629	0.0112836	MIR24-2/PGM5/ACTN2/BMPR1A/FGFR1/DCN/IGF1/PDGFRA/RBPJ/TGFB2/RGS2/SEMA3C/PROX1/TGFBR3/MYL6B/MYL6/TNNI3/PLN/MYH10/ELN/LOX/CYP26B1/WNT5A/TGFBR2/ACVR1/SHOX2/MYOM3/BIN3/MYOZ2/PI16/BMP5
GO:0051146	striated muscle cell differentiation	24	24/605	241/11485	0.00201518	0.0285948	0.0241453	MIR24-2/PGM5/ACTN2/IGF1/PDGFRA/RBPJ/RGS2/PROX1/PTGFRN/CASQ2/TMEM119/MMP14/CHRNB1/MYH10/LOX/CYP26B1/ADAM12/ACVR1/SHOX2/MYOM3/BIN3/MYOZ2/PI16/MIR133B
GO:0033002	muscle cell proliferation	20	20/605	161/11485	0.000302814	0.00737984	0.0062315	MIR27B/TGFB3/KLF4/BMPR1A/FGFR1/IGF1/MMP2/RBPJ/TGFB2/EGFR/TGFBR3/ANG/APLN/ELN/FOXP1/TGFBR2/TCF7L2/PDCD4/PRKG1/VIPR2
GO:0048705	skeletal system morphogenesis	20	20/605	181/11485	0.0013578	0.0219487	0.0185334	GLI3/TGFB3/COL6A1/FGFR1/MMP2/PDGFRA/MTHFD1L/COL6A3/ANXA2/TMEM119/MMP14/COL14A1/COL12A1/SOX9/COL1A1/LTBP3/CYP26B1/TGFBR2/BMPR2/SHOX2
GO:0031032	actomyosin structure organization	19	19/605	178/11485	0.00263715	0.0360302	0.0304237	SRC/PGM5/ACTN2/TGFB3/LPAR1/FAM171A1/PDGFRA/ZYX/MYOC/PROX1/CASQ2/ARAP1/FRMD6/MYH10/ELN/RTKN/MYOM3/ASAP3/MYOZ2
GO:0048644	muscle organ morphogenesis	11	11/605	71/11485	0.00113231	0.0192929	0.0162908	LIF/BMPR1A/RBPJ/TGFB2/PROX1/TGFBR3/TNNI3/FZD2/WNT5A/SHOX2/MYOM3
GO:0014812	muscle cell migration	11	11/605	76/11485	0.00199699	0.0285845	0.0241366	SRC/ANXA1/LPAR1/BMPR1A/IGF1/DOCK7/LRP1/ACE/NFE2L2/BIN3/PRKG1
GO:0060415	muscle tissue morphogenesis	10	10/605	65/11485	0.00198382	0.0285845	0.0241366	BMPR1A/RBPJ/TGFB2/PROX1/TGFBR3/TNNI3/FZD2/WNT5A/SHOX2/MYOM3
Digestive tract morphogenesis (8)
GO:0030198	extracellular matrix organization	60	60/605	273/11485	5.93705e-22	1.59741e-18	1.34885e-18	ADAMTSL2/MMP23B/ECM2/NID1/FLRT2/FBLN5/COL15A1/COL5A1/COL6A1/LUM/DCN/FBLN1/MMP2/PDGFRA/TGFB2/SMOC2/AEBP1/COL1A2/LAMC1/DDR2/VCAM1/FN1/COL6A3/ANXA2/MFAP5/ITGA5/LRP1/FBN1/ICAM4/ICAM1/MMP14/COL14A1/BGN/NID2/COL12A1/TIMP2/SOX9/P3H4/COL1A1/MFAP4/CD44/CREB3L1/ELN/ADAMTS2/TGFBI/LOX/LOXL3/ADAM12/ANTXR1/HTRA1/FBLN2/ITGA9/ITGB6/FAP/COL5A2/ABI3BP/COL8A2/COL16A1/MFAP2/TNXB
GO:0043062	extracellular structure organization	60	60/605	274/11485	7.23958e-22	1.59741e-18	1.34885e-18	ADAMTSL2/MMP23B/ECM2/NID1/FLRT2/FBLN5/COL15A1/COL5A1/COL6A1/LUM/DCN/FBLN1/MMP2/PDGFRA/TGFB2/SMOC2/AEBP1/COL1A2/LAMC1/DDR2/VCAM1/FN1/COL6A3/ANXA2/MFAP5/ITGA5/LRP1/FBN1/ICAM4/ICAM1/MMP14/COL14A1/BGN/NID2/COL12A1/TIMP2/SOX9/P3H4/COL1A1/MFAP4/CD44/CREB3L1/ELN/ADAMTS2/TGFBI/LOX/LOXL3/ADAM12/ANTXR1/HTRA1/FBLN2/ITGA9/ITGB6/FAP/COL5A2/ABI3BP/COL8A2/COL16A1/MFAP2/TNXB
GO:0007369	gastrulation	19	19/605	134/11485	7.35221e-05	0.00249799	0.00210929	KLF4/BMPR1A/COL5A1/COL6A1/FGFR1/MMP2/FN1/ITGA5/MMP14/EXT1/APLN/COL12A1/WNT5A/TGFBR2/ACVR1/COL5A2/BMPR2/CHRD/POU5F1
GO:0048565	digestive tract development	15	15/605	89/11485	5.68012e-05	0.0020716	0.00174925	GLI2/GLI3/DACT1/HIF1A/TGFB3/PDGFRA/TGFB2/EGFR/SLC4A2/CLMP/WNT5A/TGFBR2/SHOX2/EPHB3/PDGFC
GO:0055123	digestive system development	15	15/605	97/11485	0.000155924	0.00445586	0.0037625	GLI2/GLI3/DACT1/HIF1A/TGFB3/PDGFRA/TGFB2/EGFR/SLC4A2/CLMP/WNT5A/TGFBR2/SHOX2/EPHB3/PDGFC
GO:0048546	digestive tract morphogenesis	9	9/605	37/11485	9.69138e-05	0.00324	0.00273584	GLI2/GLI3/DACT1/HIF1A/PDGFRA/EGFR/WNT5A/SHOX2/EPHB3
GO:0035272	exocrine system development	9	9/605	36/11485	7.68885e-05	0.00259014	0.0021871	EDA/TGFB3/FGFR1/TGFB2/SEMA3C/EGFR/IGSF3/SNAI2/SOX9
GO:0085029	extracellular matrix assembly	7	7/605	34/11485	0.00168282	0.0257857	0.0217734	FBLN5/COL1A2/SOX9/MFAP4/LOX/ANTXR1/TNXB
Vascular Morphogenesis (5)
GO:0048514	blood vessel morphogenesis	58	58/605	488/11485	3.79709e-09	2.18421e-06	1.84433e-06	ANGPT4/MIR24-2/MIR27B/NTRK2/ANXA1/HIF1A/COL15A1/KLF4/VAV2/BMPR1A/ROBO1/FGFR1/DCN/BTG1/MMP2/ARHGAP24/PDGFRA/RBPJ/TGFB2/THBS2/SMOC2/PROX1/VASH2/S100A1/ECM1/VAV3/F3/TGFBR3/FN1/ANXA2/C3AR1/ITGA5/LRP1/THY1/ANG/MMP14/PRKX/SAT1/SRPX2/APLN/TEAD2/TNNI3/SERPINF1/TNFSF12/CREB3L1/CCL24/TGFBI/LOX/ADAM12/WNT5A/TGFBR2/ACVR1/FAP/NFE2L2/BMPR2/EPHB3/COL8A2/CLIC4
GO:0001525	angiogenesis	49	49/605	413/11485	6.96704e-08	1.9216e-05	1.62259e-05	ANGPT4/MIR24-2/MIR27B/ANXA1/HIF1A/COL15A1/KLF4/VAV2/ROBO1/FGFR1/DCN/BTG1/MMP2/ARHGAP24/PDGFRA/RBPJ/TGFB2/THBS2/SMOC2/VASH2/S100A1/ECM1/VAV3/F3/FN1/ANXA2/C3AR1/ITGA5/THY1/ANG/MMP14/PRKX/SAT1/SRPX2/APLN/SERPINF1/TNFSF12/CREB3L1/CCL24/TGFBI/ADAM12/WNT5A/TGFBR2/ACVR1/FAP/NFE2L2/EPHB3/COL8A2/CLIC4
GO:0043542	endothelial cell migration	23	23/605	187/11485	0.000127742	0.00387556	0.00327251	ANGPT4/MIR24-2/MIR27B/ANXA1/HIF1A/KLF4/ROBO1/FGFR1/DCN/SMOC2/DNAJA4/PROX1/PRKX/SRPX2/SERPINF1/TNFSF12/FOXP1/WNT5A/FAP/NFE2L2/BMPR2/PLPP3/MIR133B
GO:0048659	smooth muscle cell proliferation	16	16/605	118/11485	0.000447907	0.00988306	0.00834521	MIR27B/TGFB3/KLF4/BMPR1A/IGF1/MMP2/EGFR/ANG/APLN/ELN/FOXP1/TGFBR2/TCF7L2/PDCD4/PRKG1/VIPR2
GO:1990874	vascular associated smooth muscle cell proliferation	8	8/605	50/11485	0.00427657	0.0490195	0.0413919	MIR27B/TGFB3/BMPR1A/IGF1/MMP2/APLN/PDCD4/PRKG1
Pulmonary morphogenesis (3)
GO:0060541	respiratory system development	24	24/605	153/11485	1.41032e-06	0.000172881	0.00014598	ADAMTSL2/EDA/GLI2/GLI3/LIF/DLG5/TGFB3/BMPR1A/FGFR1/CELSR1/PDGFRA/RBPJ/EGFR/PROX1/MMP14/SOX9/LTBP3/ADAMTS2/LOX/LOXL3/WNT5A/TGFBR2/BMPR2/PTK7
GO:0030324	lung development	23	23/605	132/11485	3.47376e-07	7.66485e-05	6.47216e-05	ADAMTSL2/GLI2/GLI3/LIF/DLG5/TGFB3/BMPR1A/FGFR1/CELSR1/PDGFRA/RBPJ/EGFR/PROX1/MMP14/SOX9/LTBP3/ADAMTS2/LOX/LOXL3/WNT5A/TGFBR2/BMPR2/PTK7
GO:0030323	respiratory tube development	23	23/605	136/11485	6.02914e-07	9.87554e-05	8.33886e-05	ADAMTSL2/GLI2/GLI3/LIF/DLG5/TGFB3/BMPR1A/FGFR1/CELSR1/PDGFRA/RBPJ/EGFR/PROX1/MMP14/SOX9/LTBP3/ADAMTS2/LOX/LOXL3/WNT5A/TGFBR2/BMPR2/PTK7
Other (6)
GO:0001655	urogenital system development	25	25/605	262/11485	0.00293295	0.0381802	0.0322392	ADAMTS16/DACT2/EMX2/GLI2/GLI3/LIF/DLG5/ANXA1/NID1/FGFR1/DCN/PDGFRA/TGFB2/PROX1/FBN1/KANK2/PRKX/MAGED1/SOX9/ACE/SERPINF1/CYP26B1/SEC61A1/WNT5A/EPHB3
GO:0072001	renal system development	23	23/605	236/11485	0.00325502	0.040808	0.0344581	ADAMTS16/DACT2/EMX2/GLI2/GLI3/LIF/DLG5/NID1/FGFR1/DCN/PDGFRA/TGFB2/PROX1/FBN1/KANK2/PRKX/MAGED1/SOX9/ACE/SERPINF1/CYP26B1/SEC61A1/WNT5A
GO:0042476	odontogenesis	14	14/605	84/11485	0.000113037	0.00358067	0.0030235	EDA/GLI2/GLI3/SRC/ASPN/TGFB3/BMPR1A/PDGFRA/TGFB2/COL1A2/MYO5A/COL1A1/PAM/HTRA1
GO:0001942	hair follicle development	9	9/605	58/11485	0.00309544	0.0394803	0.033337	EDA/CELSR1/RBPJ/TGFB2/EGFR/MYO5A/SOX9/WNT5A/FST
GO:0042698	ovulation cycle	9	9/605	45/11485	0.000473508	0.0103445	0.00873485	SRC/TGFB3/PDGFRA/TGFB2/EGFR/SERPINF1/SLIT3/PAM/NCOA1
GO:0048820	hair follicle maturation	4	4/605	13/11485	0.00372157	0.0448724	0.03789	RBPJ/TGFB2/MYO5A/WNT5A
Response to/regulation
Cell development (15)
GO:0030335	positive regulation of cell migration	45	45/605	420/11485	4.129e-06	0.000331296	0.000279745	ANGPT4/SRC/MIR27B/ANXA1/HIF1A/LPAR1/FGFR1/IGF1/PDGFRA/TGFB2/SMOC2/AKAP12/SEMA3C/EGFR/TCAF2/MYOC/PROX1/DDR2/F3/DOCK7/FN1/C3AR1/ITGA5/LRP1/THY1/ICAM1/SNAI2/MMP14/SRPX2/SOX9/SMURF2/COL1A1/CXCL16/CCL24/MAP4K4/SEMA4F/FOXP1/WNT5A/TGFBR2/ACVR1/NFE2L2/BMPR2/PLPP3/PDGFC/DAB2
GO:2000147	positive regulation of cell motility	45	45/605	428/11485	6.78709e-06	0.000483087	0.000407917	ANGPT4/SRC/MIR27B/ANXA1/HIF1A/LPAR1/FGFR1/IGF1/PDGFRA/TGFB2/SMOC2/AKAP12/SEMA3C/EGFR/TCAF2/MYOC/PROX1/DDR2/F3/DOCK7/FN1/C3AR1/ITGA5/LRP1/THY1/ICAM1/SNAI2/MMP14/SRPX2/SOX9/SMURF2/COL1A1/CXCL16/CCL24/MAP4K4/SEMA4F/FOXP1/WNT5A/TGFBR2/ACVR1/NFE2L2/BMPR2/PLPP3/PDGFC/DAB2
GO:0051272	positive regulation of cellular component movement	45	45/605	439/11485	1.30633e-05	0.000689587	0.000582284	ANGPT4/SRC/MIR27B/ANXA1/HIF1A/LPAR1/FGFR1/IGF1/PDGFRA/TGFB2/SMOC2/AKAP12/SEMA3C/EGFR/TCAF2/MYOC/PROX1/DDR2/F3/DOCK7/FN1/C3AR1/ITGA5/LRP1/THY1/ICAM1/SNAI2/MMP14/SRPX2/SOX9/SMURF2/COL1A1/CXCL16/CCL24/MAP4K4/SEMA4F/FOXP1/WNT5A/TGFBR2/ACVR1/NFE2L2/BMPR2/PLPP3/PDGFC/DAB2
GO:0010720	positive regulation of cell development	44	44/605	410/11485	5.07531e-06	0.000373289	0.000315203	GLI2/GLI3/LIF/DLG5/NTRK2/PTPRD/HIF1A/LPAR1/EPHA3/ROBO1/FGFR1/IGF1/PLXNB2/RGS2/SEMA3C/CREB3L2/MYOC/PROX1/FN1/TCF12/LRP1/S1PR2/FBXW8/PLXNA3/FYN/TIMP2/SERPINF1/DBN1/DPYSL3/EFNA5/MAP1B/ACTR2/NCOA1/ITSN2/WNT5A/TWF2/ZEB2/NFE2L2/BMPR2/SHOX2/PTK7/MIR133B/BMP5/CPNE1
GO:0022604	regulation of cell morphogenesis	44	44/605	396/11485	2.02753e-06	0.000208082	0.000175703	SRC/NTRK2/ANXA1/PTPRD/LPAR1/ROBO1/FBLN1/PLXNB2/FAM171A1/UST/SEMA3C/STRIP2/MYOC/FN1/LRP1/PTPRS/THY1/ICAM1/ARAP1/FBXW8/SDC2/FGD1/PLXNA3/CDC42EP5/FYN/CDC42EP4/MYH10/CD44/CCL24/DBN1/EFNA5/MAP1B/SEMA4F/ACTR2/ITSN2/WNT5A/TWF2/ZEB2/FMNL2/BMPR2/SHOX2/EPHB3/DPYSL2/NLGN3
GO:0031346	positive regulation of cell projection organization	38	38/605	305/11485	6.37658e-07	9.87554e-05	8.33886e-05	SRC/DLG5/NTRK2/PTPRD/TGFB3/LPAR1/EPHA3/ROBO1/FGFR1/NAV3/PLXNB2/RGS2/CREB3L2/FN1/LRP1/ARAP1/FBXW8/PLXNA3/CDC42EP5/FYN/CDC42EP4/SERPINF1/DBN1/DPYSL3/EFNA5/MAP1B/ACTR2/ITSN2/WNT5A/TWF2/DZIP1/ZEB2/NFE2L2/BMPR2/SHOX2/PTK7/MIR133B/BMP5
GO:0045785	positive regulation of cell adhesion	34	34/605	301/11485	2.1184e-05	0.000973803	0.000822275	APBB1IP/GLI2/GLI3/SRC/MIR27B/ANXA1/ECM2/NID1/IGF1/LGALS1/MMRN1/TGFB2/SMOC2/MYOC/CD55/VAV3/VCAM1/FN1/ITGA5/THY1/ICAM1/EMILIN2/FYN/CD44/MAP4K4/FBLN2/WNT5A/TGFBR2/CHRD/ABI3BP/PLPP3/COL16A1/SIRPA/NLRP3
GO:0010769	regulation of cell morphogenesis involved in differentiation	28	28/605	242/11485	7.35869e-05	0.00249799	0.00210929	NTRK2/PTPRD/ROBO1/FBLN1/PLXNB2/UST/SEMA3C/MYOC/FN1/LRP1/PTPRS/THY1/FBXW8/SDC2/PLXNA3/DBN1/EFNA5/MAP1B/SEMA4F/ACTR2/WNT5A/TWF2/ZEB2/BMPR2/SHOX2/EPHB3/DPYSL2/NLGN3
GO:0010721	negative regulation of cell development	27	27/605	237/11485	0.000128107	0.00387556	0.00327251	GLI3/LPAR1/BMPR1A/IGF1/APPL2/LGALS1/FBLN1/VIM/RGS2/SEMA3C/LRP1/FBN1/PTPRS/THY1/EIF2AK4/KREMEN1/PLXNA3/SOX9/PMP22/DPYSL3/EFNA5/MAP4K4/SEMA4F/WNT5A/PITX3/PI16/NLGN3
GO:1901888	regulation of cell junction assembly	24	24/605	149/11485	8.6314e-07	0.000122872	0.000103753	SRC/DLG5/NTRK2/PTPRD/FLRT2/EPHA3/THBS2/MYOC/LRP1/PTPRS/THY1/SNAI2/MMP14/SRPX2/ACE/NLGN2/EFNA5/MAP4K4/LRRN1/WNT5A/EPHB3/COL16A1/CLSTN1/NLGN3
GO:2000146	negative regulation of cell motility	23	23/605	219/11485	0.00123177	0.020284	0.0171277	ANGPT4/DLG5/MIR24-2/KLF4/BMPR1A/ROBO1/NAV3/DCN/FBLN1/DNAJA4/RNF41/LRP1/THY1/SERPINF1/DPYSL3/NFE2L2/CHRD/PODN/CLIC4/PRKG1/MIR133B/BMP5/SRGAP3
GO:0007162	negative regulation of cell adhesion	22	22/605	206/11485	0.00125435	0.020426	0.0172476	DACT2/GLI3/SRC/DLG5/ANXA1/KLF4/LGALS1/FBLN1/PLXNB2/FGL2/MYOC/LRP1/SNAI2/MMP14/PLXNA3/COL1A1/TGFBI/EFNA5/MAP4K4/LOXL3/PELI1/PRKG1
GO:0030336	negative regulation of cell migration	22	22/605	209/11485	0.00151342	0.0239728	0.0202425	ANGPT4/DLG5/MIR24-2/KLF4/BMPR1A/ROBO1/NAV3/DCN/DNAJA4/RNF41/LRP1/THY1/SERPINF1/DPYSL3/NFE2L2/CHRD/PODN/CLIC4/PRKG1/MIR133B/BMP5/SRGAP3
GO:1901890	positive regulation of cell junction assembly	16	16/605	71/11485	6.1564e-07	9.87554e-05	8.33886e-05	DLG5/NTRK2/PTPRD/FLRT2/THBS2/MYOC/THY1/SRPX2/NLGN2/EFNA5/MAP4K4/LRRN1/EPHB3/COL16A1/CLSTN1/NLGN3
GO:0031345	negative regulation of cell projection organization	16	16/605	144/11485	0.00374214	0.0448752	0.0378924	LPAR1/LGALS1/VIM/SEMA3C/LRP1/PTPRS/THY1/KREMEN1/PLXNA3/FYN/PMP22/DPYSL3/MAP4K4/SEMA4F/WNT5A/NLGN3
Organogenesis (6)
GO:0044089	positive regulation of cellular component biogenesis	37	37/605	440/11485	0.00324645	0.040808	0.0344581	SRC/DLG5/NTRK2/PTPRD/TGFB3/FLRT2/LPAR1/GSN/NAV3/TPPP3/THBS2/MYOC/PROX1/ATF7IP/THY1/ICAM1/ARAP1/SRPX2/CUL4B/CDC42EP5/CDC42EP4/SOX9/NLGN2/CCL24/DPYSL3/EFNA5/MAP1B/MAP4K4/ACTR2/LRRN1/TWF2/DZIP1/ACTR3/EPHB3/COL16A1/CLSTN1/NLGN3
GO:0090066	regulation of anatomical structure size	36	36/605	392/11485	0.000803278	0.0148604	0.012548	HRH1/KCNMA1/ACTN2/GSN/VAV2/RGS2/SEMA3C/EGFR/VAV3/FN1/LRP1/PTPRS/ARHGAP42/ICAM1/SPTBN5/APLN/PLXNA3/CDC42EP5/CDC42EP4/ACE/CCL24/ELN/DBN1/EFNA5/MAP1B/TMSB10/SEMA4F/ACTR2/WNT5A/TWF2/ACTR3/BMPR2/KCNMB2/ECE1/DPYSL2/PRKG1
GO:2000027	regulation of animal organ morphogenesis	23	23/605	203/11485	0.000429553	0.00963203	0.00813324	GPC6/LIF/ASPN/DACT1/BMPR1A/ROBO1/FGFR1/CELSR1/RBPJ/TGFB2/SEMA3C/SNAI2/CTHRC1/MAGED1/SOX9/SMURF2/FZD2/WNT5A/TGFBR2/ACVR1/BMPR2/PTK7/DAB2
GO:0010770	positive regulation of cell morphogenesis involved in differentiation	17	17/605	132/11485	0.000553181	0.0115696	0.00976933	NTRK2/PTPRD/ROBO1/PLXNB2/MYOC/FN1/LRP1/FBXW8/PLXNA3/DBN1/EFNA5/MAP1B/ACTR2/TWF2/ZEB2/BMPR2/SHOX2
GO:0110110	positive regulation of animal organ morphogenesis	10	10/605	58/11485	0.000804812	0.0148604	0.012548	LIF/ROBO1/FGFR1/RBPJ/TGFB2/SEMA3C/MAGED1/SOX9/TGFBR2/ACVR1
GO:0010464	regulation of mesenchymal cell proliferation	7	7/605	29/11485	0.000613838	0.0126583	0.0106886	BMPR1A/FGFR1/SOX9/WNT5A/TGFBR2/SHOX2/CHRD
Growth (13)
GO:0071559	response to transforming growth factor beta	29	29/605	206/11485	1.17191e-06	0.000152108	0.000128439	ADAMTSL2/CGN/GDF10/SRC/ASPN/FUT8/TGFB3/BMPR1A/APPL2/HTRA3/TGFB2/COL1A2/ZYX/TGFBR3/FBN1/FYN/SOX9/SMURF2/COL1A1/LTBP3/LOX/ZFP36L2/LTBP1/HTRA1/WNT5A/TGFBR2/ACVR1/BMPR2/DAB2
GO:0071560	cellular response to transforming growth factor beta stimulus	29	29/605	200/11485	6.28344e-07	9.87554e-05	8.33886e-05	ADAMTSL2/CGN/GDF10/SRC/ASPN/FUT8/TGFB3/BMPR1A/APPL2/HTRA3/TGFB2/COL1A2/ZYX/TGFBR3/FBN1/FYN/SOX9/SMURF2/COL1A1/LTBP3/LOX/ZFP36L2/LTBP1/HTRA1/WNT5A/TGFBR2/ACVR1/BMPR2/DAB2
GO:0090287	regulation of cellular response to growth factor stimulus	28	28/605	214/11485	7.58923e-06	0.000497967	0.000420481	ADAMTSL2/ASPN/HIF1A/TGFB3/ROBO1/FGFR1/DCN/RBPJ/HTRA3/SMOC2/TGFBR3/ITGA5/FBN1/CHRDL1/APLN/SMURF2/CREB3L1/LOX/LTBP1/HTRA1/WNT5A/TGFBR2/BMPR2/CHRD/FSTL1/FST/DAB2/ADAMTS12
GO:0007179	transforming growth factor beta receptor signaling pathway	24	24/605	157/11485	2.26037e-06	0.000226705	0.000191429	ADAMTSL2/CGN/GDF10/SRC/ASPN/FUT8/TGFB3/BMPR1A/APPL2/HTRA3/TGFB2/COL1A2/ZYX/TGFBR3/FBN1/SMURF2/LTBP3/LOX/LTBP1/HTRA1/TGFBR2/ACVR1/BMPR2/DAB2
GO:0048638	regulation of developmental growth	24	24/605	255/11485	0.00419382	0.0487035	0.041125	BMPR1A/FGFR1/DUSP6/IGF1/RBPJ/RGS2/SEMA3C/PROX1/TGFBR3/FN1/LRP1/PTPRS/PLXNA3/DBN1/EFNA5/MAP1B/SEMA4F/ITSN2/WNT5A/TWF2/TGFBR2/BMPR2/DPYSL2/PI16
GO:0090288	negative regulation of cellular response to growth factor stimulus	17	17/605	117/11485	0.000128219	0.00387556	0.00327251	ADAMTSL2/ASPN/TGFB3/DCN/HTRA3/TGFBR3/FBN1/CHRDL1/APLN/SMURF2/CREB3L1/LTBP1/HTRA1/WNT5A/TGFBR2/CHRD/ADAMTS12
GO:0048639	positive regulation of developmental growth	15	15/605	129/11485	0.00319198	0.0402698	0.0340037	BMPR1A/FGFR1/IGF1/RBPJ/PROX1/TGFBR3/FN1/LRP1/DBN1/EFNA5/MAP1B/ITSN2/TWF2/TGFBR2/BMPR2
GO:0061387	regulation of extent of cell growth	13	13/605	92/11485	0.00101614	0.0178655	0.0150855	SEMA3C/FN1/LRP1/PTPRS/PLXNA3/DBN1/EFNA5/MAP1B/SEMA4F/WNT5A/TWF2/BMPR2/DPYSL2
GO:0030512	negative regulation of transforming growth factor beta receptor signaling pathway	10	10/605	60/11485	0.00105792	0.0183208	0.01547	ADAMTSL2/ASPN/TGFB3/HTRA3/TGFBR3/FBN1/SMURF2/LTBP1/HTRA1/TGFBR2
GO:1903845	negative regulation of cellular response to transforming growth factor beta stimulus	10	10/605	61/11485	0.00120695	0.020284	0.0171277	ADAMTSL2/ASPN/TGFB3/HTRA3/TGFBR3/FBN1/SMURF2/LTBP1/HTRA1/TGFBR2
GO:0010862	positive regulation of pathway-restricted SMAD protein phosphorylation	9	9/605	32/11485	2.76805e-05	0.00111049	0.000937695	BMP3/GDF10/TGFB3/BMPR1A/TGFB2/ACVR1/BMPR2/BMP5/DAB2
GO:0060393	regulation of pathway-restricted SMAD protein phosphorylation	9	9/605	43/11485	0.000331052	0.00793986	0.00670438	BMP3/GDF10/TGFB3/BMPR1A/TGFB2/ACVR1/BMPR2/BMP5/DAB2
GO:0002053	positive regulation of mesenchymal cell proliferation	7	7/605	21/11485	6.60974e-05	0.00228557	0.00192993	BMPR1A/FGFR1/SOX9/WNT5A/TGFBR2/SHOX2/CHRD
Cell adhesion (6)
GO:0010810	regulation of cell-substrate adhesion	22	22/605	178/11485	0.000165741	0.00462922	0.00390889	SRC/ECM2/NID1/EPHA3/LGALS1/FBLN1/MMRN1/SMOC2/MYOC/DDR2/FN1/ITGA5/LRP1/THY1/EMILIN2/MMP14/COL1A1/EFNA5/MAP4K4/FBLN2/ABI3BP/COL16A1
GO:0010811	positive regulation of cell-substrate adhesion	13	13/605	104/11485	0.00312979	0.0398034	0.0336098	ECM2/NID1/MMRN1/SMOC2/MYOC/FN1/ITGA5/THY1/EMILIN2/MAP4K4/FBLN2/ABI3BP/COL16A1
GO:0010812	negative regulation of cell-substrate adhesion	9	9/605	54/11485	0.00186329	0.0277687	0.0234477	SRC/LGALS1/FBLN1/MYOC/LRP1/MMP14/COL1A1/EFNA5/MAP4K4
GO:0051893	regulation of focal adhesion assembly	9	9/605	58/11485	0.00309544	0.0394803	0.033337	SRC/EPHA3/MYOC/LRP1/THY1/MMP14/EFNA5/MAP4K4/COL16A1
GO:0090109	regulation of cell-substrate junction assembly	9	9/605	58/11485	0.00309544	0.0394803	0.033337	SRC/EPHA3/MYOC/LRP1/THY1/MMP14/EFNA5/MAP4K4/COL16A1
GO:0150116	regulation of cell-substrate junction organization	9	9/605	58/11485	0.00309544	0.0394803	0.033337	SRC/EPHA3/MYOC/LRP1/THY1/MMP14/EFNA5/MAP4K4/COL16A1
Cardiovascular system (17)
GO:1901342	regulation of vasculature development	27	27/605	270/11485	0.00102279	0.017911	0.015124	ANGPT4/MIR24-2/MIR27B/ANXA1/HIF1A/KLF4/DCN/BTG1/TGFB2/THBS2/SMOC2/VASH2/S100A1/ECM1/F3/C3AR1/ITGA5/SRPX2/SERPINF1/TNFSF12/CREB3L1/CCL24/ADAM12/WNT5A/TGFBR2/PDCD4/NFE2L2
GO:0045765	regulation of angiogenesis	26	26/605	242/11485	0.000429982	0.00963203	0.00813324	ANGPT4/MIR24-2/MIR27B/ANXA1/HIF1A/KLF4/DCN/BTG1/TGFB2/THBS2/SMOC2/VASH2/S100A1/ECM1/F3/C3AR1/ITGA5/SRPX2/SERPINF1/TNFSF12/CREB3L1/CCL24/ADAM12/WNT5A/TGFBR2/NFE2L2
GO:0045766	positive regulation of angiogenesis	20	20/605	140/11485	4.29028e-05	0.00165533	0.00139775	ANGPT4/MIR27B/ANXA1/HIF1A/KLF4/BTG1/SMOC2/VASH2/S100A1/ECM1/F3/C3AR1/ITGA5/SRPX2/TNFSF12/CCL24/ADAM12/WNT5A/TGFBR2/NFE2L2
GO:1904018	positive regulation of vasculature development	20	20/605	158/11485	0.000235142	0.00596369	0.00503571	ANGPT4/MIR27B/ANXA1/HIF1A/KLF4/BTG1/SMOC2/VASH2/S100A1/ECM1/F3/C3AR1/ITGA5/SRPX2/TNFSF12/CCL24/ADAM12/WNT5A/TGFBR2/NFE2L2
GO:0010594	regulation of endothelial cell migration	19	19/605	151/11485	0.000360835	0.00851531	0.00719029	ANGPT4/MIR24-2/MIR27B/ANXA1/HIF1A/KLF4/FGFR1/DCN/SMOC2/DNAJA4/PROX1/SRPX2/SERPINF1/FOXP1/WNT5A/NFE2L2/BMPR2/PLPP3/MIR133B
GO:0048660	regulation of smooth muscle cell proliferation	16	16/605	117/11485	0.000406514	0.00949179	0.00801482	MIR27B/TGFB3/KLF4/BMPR1A/IGF1/MMP2/EGFR/ANG/APLN/ELN/FOXP1/TGFBR2/TCF7L2/PDCD4/PRKG1/VIPR2
GO:0001936	regulation of endothelial cell proliferation	15	15/605	120/11485	0.00155991	0.0243446	0.0205565	MIR24-2/MIR27B/HIF1A/FGFR1/PROX1/VASH2/ECM1/F3/ANG/APLN/TNFSF12/CCL24/WNT5A/BMPR2/MIR133B
GO:0010595	positive regulation of endothelial cell migration	13	13/605	96/11485	0.00151562	0.0239728	0.0202425	ANGPT4/MIR27B/ANXA1/HIF1A/FGFR1/SMOC2/PROX1/SRPX2/FOXP1/WNT5A/NFE2L2/BMPR2/PLPP3
GO:0001938	positive regulation of endothelial cell proliferation	13	13/605	87/11485	0.000592442	0.0122744	0.0103644	MIR27B/HIF1A/FGFR1/PROX1/VASH2/ECM1/F3/ANG/APLN/TNFSF12/CCL24/WNT5A/BMPR2
GO:0060420	regulation of heart growth	10	10/605	57/11485	0.000698333	0.0138817	0.0117217	BMPR1A/FGFR1/DUSP6/IGF1/RBPJ/RGS2/PROX1/TGFBR3/TGFBR2/PI16
GO:0097756	negative regulation of blood vessel diameter	9	9/605	55/11485	0.00212611	0.0299762	0.0253117	HRH1/EGFR/ARHGAP42/ICAM1/APLN/ACE/BMPR2/KCNMB2/ECE1
GO:0019229	regulation of vasoconstriction	9	9/605	40/11485	0.000184894	0.00503665	0.00425293	HRH1/EGFR/ARHGAP42/ICAM1/APLN/ACE/BMPR2/KCNMB2/ECE1
GO:0035924	cellular response to vascular endothelial growth factor stimulus	9	9/605	54/11485	0.00186329	0.0277687	0.0234477	MIR27B/GAS1/ANXA1/ROBO1/DCN/PDGFRA/SMOC2/VCAM1/ADAMTS12
GO:0014910	regulation of smooth muscle cell migration	9	9/605	57/11485	0.00274	0.0365306	0.0308462	SRC/LPAR1/BMPR1A/IGF1/DOCK7/LRP1/ACE/NFE2L2/PRKG1
GO:2000826	regulation of heart morphogenesis	8	8/605	27/11485	5.14764e-05	0.00192084	0.00162195	ROBO1/RBPJ/TGFB2/SEMA3C/SOX9/TGFBR2/ACVR1/BMPR2
GO:1904705	regulation of vascular associated smooth muscle cell proliferation	8	8/605	50/11485	0.00427657	0.0490195	0.0413919	MIR27B/TGFB3/BMPR1A/IGF1/MMP2/APLN/PDCD4/PRKG1
GO:0045986	negative regulation of smooth muscle contraction	4	4/605	12/11485	0.00268738	0.0360469	0.0304378	KCNMA1/RGS2/ARHGAP42/PRKG1
Nervous system (18)
GO:0045664	regulation of neuron differentiation	56	56/605	487/11485	2.33684e-08	9.37498e-06	7.91619e-06	GLI2/GLI3/DLG5/NTRK2/PTPRD/KLF4/LPAR1/EPHA3/ROBO1/FGFR1/LGALS1/PLXNB2/VIM/RGS2/UST/SEMA3C/CREB3L2/PROX1/FN1/TCF12/LRP1/PTPRS/THY1/EIF2AK4/KREMEN1/FBXW8/SDC2/PLXNA3/FYN/TIMP2/SOX9/SERPINF1/PMP22/SDK1/DBN1/DPYSL3/EFNA5/MAP1B/MAP4K4/SEMA4F/ACTR2/NCOA1/ITSN2/WNT5A/TWF2/ZEB2/NFE2L2/BMPR2/SHOX2/EPHB3/DPYSL2/PTK7/MIR133B/BMP5/CPNE1/NLGN3
GO:0051962	positive regulation of nervous system development	49	49/605	389/11485	1.01147e-08	4.95955e-06	4.18782e-06	GLI2/GLI3/LIF/DLG5/NTRK2/PTPRD/HIF1A/FLRT2/LPAR1/EPHA3/ROBO1/FGFR1/PLXNB2/RGS2/THBS2/CREB3L2/PROX1/FN1/TCF12/LRP1/FBXW8/SRPX2/PLXNA3/FYN/TIMP2/SERPINF1/NLGN2/DBN1/DPYSL3/EFNA5/MAP1B/ACTR2/NCOA1/ITSN2/LRRN1/WNT5A/TWF2/ZEB2/PITX3/NFE2L2/BMPR2/SHOX2/EPHB3/CLSTN1/PTK7/MIR133B/BMP5/CPNE1/NLGN3
GO:0010975	regulation of neuron projection development	47	47/605	384/11485	5.03446e-08	1.58693e-05	1.34e-05	DLG5/NTRK2/PTPRD/KLF4/LPAR1/EPHA3/ROBO1/FGFR1/LGALS1/PLXNB2/VIM/RGS2/UST/SEMA3C/CREB3L2/FN1/LRP1/PTPRS/THY1/KREMEN1/FBXW8/SDC2/PLXNA3/FYN/SERPINF1/PMP22/SDK1/DBN1/DPYSL3/EFNA5/MAP1B/MAP4K4/SEMA4F/ACTR2/ITSN2/WNT5A/TWF2/ZEB2/NFE2L2/BMPR2/SHOX2/EPHB3/DPYSL2/PTK7/MIR133B/BMP5/NLGN3
GO:0050769	positive regulation of neurogenesis	40	40/605	347/11485	2.4019e-06	0.000235546	0.000198894	GLI2/GLI3/LIF/DLG5/NTRK2/PTPRD/HIF1A/LPAR1/EPHA3/ROBO1/FGFR1/PLXNB2/RGS2/CREB3L2/PROX1/FN1/TCF12/LRP1/FBXW8/PLXNA3/FYN/TIMP2/SERPINF1/DBN1/DPYSL3/EFNA5/MAP1B/ACTR2/NCOA1/ITSN2/WNT5A/TWF2/ZEB2/NFE2L2/BMPR2/SHOX2/PTK7/MIR133B/BMP5/CPNE1
GO:0045666	positive regulation of neuron differentiation	37	37/605	274/11485	1.16944e-07	2.86708e-05	2.42095e-05	GLI2/DLG5/NTRK2/PTPRD/LPAR1/EPHA3/ROBO1/FGFR1/PLXNB2/RGS2/CREB3L2/PROX1/FN1/TCF12/LRP1/FBXW8/PLXNA3/FYN/TIMP2/SERPINF1/DBN1/DPYSL3/EFNA5/MAP1B/ACTR2/NCOA1/ITSN2/WNT5A/TWF2/ZEB2/NFE2L2/BMPR2/SHOX2/PTK7/MIR133B/BMP5/CPNE1
GO:0010976	positive regulation of neuron projection development	31	31/605	222/11485	6.01079e-07	9.87554e-05	8.33886e-05	DLG5/NTRK2/PTPRD/LPAR1/EPHA3/ROBO1/FGFR1/PLXNB2/RGS2/CREB3L2/FN1/LRP1/FBXW8/PLXNA3/FYN/SERPINF1/DBN1/DPYSL3/EFNA5/MAP1B/ACTR2/ITSN2/WNT5A/TWF2/ZEB2/NFE2L2/BMPR2/SHOX2/PTK7/MIR133B/BMP5
GO:0050770	regulation of axonogenesis	21	21/605	146/11485	2.50187e-05	0.00106161	0.000896421	NTRK2/ROBO1/PLXNB2/UST/SEMA3C/FN1/LRP1/PTPRS/THY1/PLXNA3/DBN1/EFNA5/MAP1B/SEMA4F/WNT5A/TWF2/ZEB2/BMPR2/SHOX2/EPHB3/DPYSL2
GO:0050768	negative regulation of neurogenesis	21	21/605	206/11485	0.00283346	0.0373256	0.0315175	GLI3/LPAR1/BMPR1A/APPL2/LGALS1/VIM/SEMA3C/LRP1/PTPRS/THY1/EIF2AK4/KREMEN1/PLXNA3/SOX9/PMP22/DPYSL3/MAP4K4/SEMA4F/WNT5A/PITX3/NLGN3
GO:0050803	regulation of synapse structure or activity	20	20/605	161/11485	0.000302814	0.00737984	0.0062315	DLG5/NTRK2/PTPRD/FLRT2/THBS2/CTTNBP2/TUBA1A/PTPRS/YWHAZ/SRPX2/FYN/NLGN2/DBN1/EFNA5/ACTR2/LRRN1/WNT5A/EPHB3/CLSTN1/NLGN3
GO:0050807	regulation of synapse organization	20	20/605	155/11485	0.000181114	0.00502221	0.00424073	DLG5/NTRK2/PTPRD/FLRT2/THBS2/CTTNBP2/TUBA1A/PTPRS/YWHAZ/SRPX2/FYN/NLGN2/DBN1/EFNA5/ACTR2/LRRN1/WNT5A/EPHB3/CLSTN1/NLGN3
GO:0045665	negative regulation of neuron differentiation	18	18/605	165/11485	0.00266397	0.0360469	0.0304378	GLI3/LPAR1/LGALS1/VIM/SEMA3C/LRP1/PTPRS/THY1/EIF2AK4/KREMEN1/PLXNA3/SOX9/PMP22/DPYSL3/MAP4K4/SEMA4F/WNT5A/NLGN3
GO:0010977	negative regulation of neuron projection development	15	15/605	121/11485	0.00169652	0.0259057	0.0218747	LPAR1/LGALS1/VIM/SEMA3C/LRP1/PTPRS/THY1/KREMEN1/PLXNA3/PMP22/DPYSL3/MAP4K4/SEMA4F/WNT5A/NLGN3
GO:0051963	regulation of synapse assembly	14	14/605	68/11485	9.56506e-06	0.000561288	0.000473949	DLG5/NTRK2/PTPRD/FLRT2/THBS2/PTPRS/SRPX2/NLGN2/EFNA5/LRRN1/WNT5A/EPHB3/CLSTN1/NLGN3
GO:0050772	positive regulation of axonogenesis	13	13/605	73/11485	9.82206e-05	0.003259	0.00275189	NTRK2/ROBO1/PLXNB2/FN1/LRP1/PLXNA3/DBN1/EFNA5/MAP1B/TWF2/ZEB2/BMPR2/SHOX2
GO:0051965	positive regulation of synapse assembly	12	12/605	40/11485	5.87409e-07	9.87554e-05	8.33886e-05	DLG5/NTRK2/PTPRD/FLRT2/THBS2/SRPX2/NLGN2/EFNA5/LRRN1/EPHB3/CLSTN1/NLGN3
GO:0030516	regulation of axon extension	12	12/605	80/11485	0.000919885	0.016435	0.0138777	SEMA3C/FN1/LRP1/PTPRS/PLXNA3/DBN1/MAP1B/SEMA4F/WNT5A/TWF2/BMPR2/DPYSL2
GO:0070570	regulation of neuron projection regeneration	6	6/605	26/11485	0.00194046	0.0282674	0.0238689	KLF4/LRP1/PTPRS/THY1/KREMEN1/MAP4K4
GO:0070571	negative regulation of neuron projection regeneration	4	4/605	12/11485	0.00268738	0.0360469	0.0304378	PTPRS/THY1/KREMEN1/MAP4K4
Bone - cartilage (20)
GO:0030278	regulation of ossification	23	23/605	150/11485	3.47765e-06	0.000295327	0.000249372	GDF10/GLI3/HIF1A/TGFB3/BMPR1A/IGF1/RBPJ/TGFB2/DDR2/ECM1/KREMEN1/TMEM119/SNAI2/CTHRC1/ENPP1/SOX9/LTBP3/WNT5A/ACVR1/BMPR2/CHRD/CLIC1/RASSF2
GO:0071772	response to BMP	19	19/605	114/11485	7.12472e-06	0.000491271	0.000414827	BMPR1A/RBPJ/HTRA3/TGFBR3/FBN1/CHRDL1/SOX9/SMURF2/HTRA1/WNT5A/PDCD4/ACVR1/BMPR2/CHRD/FSTL1/HIVEP1/BMP5/FST/ADAMTS12
GO:0071773	cellular response to BMP stimulus	19	19/605	114/11485	7.12472e-06	0.000491271	0.000414827	BMPR1A/RBPJ/HTRA3/TGFBR3/FBN1/CHRDL1/SOX9/SMURF2/HTRA1/WNT5A/PDCD4/ACVR1/BMPR2/CHRD/FSTL1/HIVEP1/BMP5/FST/ADAMTS12
GO:0045667	regulation of osteoblast differentiation	13	13/605	92/11485	0.00101614	0.0178655	0.0150855	GDF10/GLI3/BMPR1A/IGF1/DDR2/TMEM119/SNAI2/CTHRC1/ACVR1/BMPR2/CHRD/CLIC1/RASSF2
GO:0045778	positive regulation of ossification	12	12/605	68/11485	0.000197796	0.00529013	0.00446696	GLI3/TGFB3/BMPR1A/IGF1/TGFB2/DDR2/TMEM119/CTHRC1/WNT5A/ACVR1/BMPR2/CLIC1
GO:0070167	regulation of biomineral tissue development	12	12/605	68/11485	0.000197796	0.00529013	0.00446696	ASPN/HIF1A/TGFB3/BMPR1A/DDR2/ECM1/TMEM119/ENPP1/SOX9/LTBP3/ACVR1/BMPR2
GO:0110149	regulation of biomineralization	12	12/605	68/11485	0.000197796	0.00529013	0.00446696	ASPN/HIF1A/TGFB3/BMPR1A/DDR2/ECM1/TMEM119/ENPP1/SOX9/LTBP3/ACVR1/BMPR2
GO:0030500	regulation of bone mineralization	11	11/605	56/11485	0.00013475	0.00397614	0.00335744	HIF1A/TGFB3/BMPR1A/DDR2/ECM1/TMEM119/ENPP1/SOX9/LTBP3/ACVR1/BMPR2
GO:0030510	regulation of BMP signaling pathway	11	11/605	62/11485	0.000345208	0.00819034	0.00691588	RBPJ/HTRA3/FBN1/CHRDL1/SMURF2/HTRA1/WNT5A/BMPR2/CHRD/FSTL1/FST
GO:0061035	regulation of cartilage development	11	11/605	55/11485	0.000113595	0.00358067	0.0030235	GLI2/GLI3/ANXA2/SNAI2/SOX9/LTBP3/EFEMP1/WNT5A/BMPR2/SHOX2/ADAMTS12
GO:0030279	negative regulation of ossification	9	9/605	56/11485	0.00241763	0.0336562	0.0284191	GDF10/HIF1A/RBPJ/ECM1/KREMEN1/ENPP1/SOX9/LTBP3/CHRD
GO:0032330	regulation of chondrocyte differentiation	9	9/605	40/11485	0.000184894	0.00503665	0.00425293	GLI2/GLI3/ANXA2/SNAI2/SOX9/LTBP3/EFEMP1/SHOX2/ADAMTS12
GO:0045669	positive regulation of osteoblast differentiation	9	9/605	47/11485	0.000662799	0.013479	0.0113816	GLI3/BMPR1A/IGF1/DDR2/TMEM119/CTHRC1/ACVR1/BMPR2/CLIC1
GO:0030514	negative regulation of BMP signaling pathway	7	7/605	34/11485	0.00168282	0.0257857	0.0217734	HTRA3/FBN1/CHRDL1/SMURF2/HTRA1/WNT5A/CHRD
GO:0070168	negative regulation of biomineral tissue development	6	6/605	20/11485	0.000427966	0.00963203	0.00813324	ASPN/HIF1A/ECM1/ENPP1/SOX9/LTBP3
GO:0110150	negative regulation of biomineralization	6	6/605	20/11485	0.000427966	0.00963203	0.00813324	ASPN/HIF1A/ECM1/ENPP1/SOX9/LTBP3
GO:0032331	negative regulation of chondrocyte differentiation	6	6/605	14/11485	4.35119e-05	0.00165533	0.00139775	GLI2/SNAI2/SOX9/LTBP3/EFEMP1/ADAMTS12
GO:0061037	negative regulation of cartilage development	6	6/605	20/11485	0.000427966	0.00963203	0.00813324	GLI2/SNAI2/SOX9/LTBP3/EFEMP1/ADAMTS12
GO:1903010	regulation of bone development	5	5/605	14/11485	0.000536545	0.0112751	0.00952064	GLI3/NOTCH2/FBN1/TMEM119/LOX
GO:0030502	negative regulation of bone mineralization	5	5/605	11/11485	0.000141344	0.00410362	0.00346508	HIF1A/ECM1/ENPP1/SOX9/LTBP3
Epithelium (7)
GO:0050678	regulation of epithelial cell proliferation	30	30/605	273/11485	0.000106536	0.00346791	0.00292828	MIR24-2/MIR27B/HIF1A/BMPR1A/ROBO1/FGFR1/IGF1/TGFB2/EGFR/LAMC1/PROX1/VASH2/ECM1/NOTCH2/F3/TGFBR3/ANG/SNAI2/MAGED1/APLN/SOX9/SERPINF1/TNFSF12/CCL24/HTRA1/WNT5A/TCF7L2/BMPR2/MIR133B/BMP5
GO:0060562	epithelial tube morphogenesis	27	27/605	253/11485	0.000373695	0.0087719	0.00740695	ADAMTS16/GLI2/GLI3/SRC/DLG5/HIF1A/CELSR1/PLXNB2/RBPJ/TGFB2/MTHFD1L/PROX1/MMP14/CTHRC1/PRKX/MAGED1/TEAD2/SOX9/FZD2/FOXP1/WNT5A/TGFBR2/ZEB2/ACVR1/PTK7/BMP5/ADAMTS12
GO:0010632	regulation of epithelial cell migration	24	24/605	200/11485	0.000135151	0.00397614	0.00335744	ANGPT4/SRC/MIR24-2/MIR27B/ANXA1/HIF1A/KLF4/FGFR1/DCN/TGFB2/SMOC2/DNAJA4/PROX1/SRPX2/SOX9/SERPINF1/MAP4K4/FOXP1/WNT5A/TGFBR2/NFE2L2/BMPR2/PLPP3/MIR133B
GO:0050679	positive regulation of epithelial cell proliferation	22	22/605	157/11485	2.4469e-05	0.00105865	0.000893915	MIR27B/HIF1A/BMPR1A/FGFR1/IGF1/EGFR/LAMC1/PROX1/VASH2/ECM1/NOTCH2/F3/ANG/APLN/SOX9/TNFSF12/CCL24/HTRA1/WNT5A/TCF7L2/BMPR2/BMP5
GO:0010634	positive regulation of epithelial cell migration	18	18/605	129/11485	0.000139314	0.00407147	0.00343793	ANGPT4/SRC/MIR27B/ANXA1/HIF1A/FGFR1/TGFB2/SMOC2/PROX1/SRPX2/SOX9/MAP4K4/FOXP1/WNT5A/TGFBR2/NFE2L2/BMPR2/PLPP3
GO:0061138	morphogenesis of a branching epithelium	16	16/605	138/11485	0.00243564	0.0338003	0.0285408	ADAMTS16/GLI2/GLI3/SRC/DLG5/FGFR1/CELSR1/SEMA3C/PROX1/SNAI2/MMP14/MAGED1/SOX9/WNT5A/TGFBR2/ACVR1
GO:0010718	positive regulation of epithelial to mesenchymal transition	7	7/605	39/11485	0.00383084	0.0456906	0.0385809	TGFB3/TGFB2/COL1A1/TGFBR2/TCF7L2/ACVR1/DAB2
Transport (6)
GO:0034762	regulation of transmembrane transport	32	32/605	368/11485	0.00363009	0.0441311	0.037264	DLG3/KCNMA1/ACTN2/IGF1/APPL2/RGS2/TCAF2/S100A1/CASQ2/CTTNBP2NL/PID1/MYO5A/THY1/HVCN1/GEM/AZIN1/CLIP3/FYN/PLN/ENPP1/NLGN2/KCNQ1/ARL6IP1/YWHAQ/TLR9/GSTO1/NFE2L2/SESTD1/CLIC4/CLIC1/NLGN3/SCN7A
GO:0051051	negative regulation of transport	30	30/605	342/11485	0.00421264	0.0487937	0.0412011	LIF/MIR24-2/MIR27B/ANXA1/ACTN2/EPHA3/PFKL/APPL2/RGS2/TCAF2/CASQ2/CTTNBP2NL/FN1/PID1/NPFF/ICAM1/ATXN2/GEM/PLN/ENPP1/ARHGAP1/MAP1B/MAP4K4/YWHAQ/TLR9/GSTO1/SESTD1/C1QTNF3/SIRPA/NLRP3
GO:0034763	negative regulation of transmembrane transport	14	14/605	89/11485	0.000213253	0.0056017	0.00473005	ACTN2/APPL2/RGS2/TCAF2/CASQ2/CTTNBP2NL/PID1/GEM/PLN/ENPP1/YWHAQ/TLR9/GSTO1/SESTD1
GO:0090100	positive regulation of transmembrane receptor protein serine/threonine kinase signaling pathway	11	11/605	79/11485	0.00273316	0.0365306	0.0308462	BMP3/GDF10/TGFB3/BMPR1A/RBPJ/TGFB2/TGFBR3/ACVR1/BMPR2/BMP5/DAB2
GO:0034766	negative regulation of ion transmembrane transport	10	10/605	72/11485	0.00427499	0.0490195	0.0413919	ACTN2/RGS2/TCAF2/CASQ2/GEM/PLN/YWHAQ/TLR9/GSTO1/SESTD1
Motility (5)
GO:0040017	positive regulation of locomotion	45	45/605	435/11485	1.0334e-05	0.000577264	0.000487439	ANGPT4/SRC/MIR27B/ANXA1/HIF1A/LPAR1/FGFR1/IGF1/PDGFRA/TGFB2/SMOC2/AKAP12/SEMA3C/EGFR/TCAF2/MYOC/PROX1/DDR2/F3/DOCK7/FN1/C3AR1/ITGA5/LRP1/THY1/ICAM1/SNAI2/MMP14/SRPX2/SOX9/SMURF2/COL1A1/CXCL16/CCL24/MAP4K4/SEMA4F/FOXP1/WNT5A/TGFBR2/ACVR1/NFE2L2/BMPR2/PLPP3/PDGFC/DAB2
GO:0032970	regulation of actin filament-based process	29	29/605	326/11485	0.0039832	0.0469996	0.0396862	ACTN2/TGFB3/LPAR1/GSN/EPHA3/CELSR1/PDGFRA/MYOC/PROX1/NOTCH2/LRP1/ICAM1/SPTBN5/ARAP1/FRMD6/CDC42EP5/PLN/CDC42EP4/CCL24/ELN/ARHGAP17/DBN1/EFNA5/PAM/TMSB10/ACTR2/TWF2/ACTR3/ASAP3
GO:0051271	negative regulation of cellular component movement	28	28/605	248/11485	0.000112925	0.00358067	0.0030235	ANGPT4/DLG5/MIR24-2/KLF4/BMPR1A/ROBO1/NAV3/DCN/FBLN1/SEMA3C/DNAJA4/TGFBR3/RNF41/LRP1/THY1/PLXNA3/SERPINF1/DPYSL3/SEMA4F/WNT5A/NFE2L2/CHRD/PODN/CLIC4/PRKG1/MIR133B/BMP5/SRGAP3
GO:0040013	negative regulation of locomotion	27	27/605	244/11485	0.000207894	0.00552672	0.00466674	ANGPT4/DLG5/MIR24-2/KLF4/BMPR1A/ROBO1/NAV3/DCN/FBLN1/SEMA3C/DNAJA4/RNF41/LRP1/THY1/PLXNA3/SERPINF1/DPYSL3/SEMA4F/WNT5A/NFE2L2/CHRD/PODN/CLIC4/PRKG1/MIR133B/BMP5/SRGAP3
GO:0032956	regulation of actin cytoskeleton organization	27	27/605	292/11485	0.00316968	0.0401948	0.0339403	ACTN2/TGFB3/LPAR1/GSN/EPHA3/CELSR1/PDGFRA/MYOC/PROX1/NOTCH2/LRP1/ICAM1/SPTBN5/ARAP1/CDC42EP5/CDC42EP4/CCL24/ELN/ARHGAP17/DBN1/EFNA5/PAM/TMSB10/ACTR2/TWF2/ACTR3/ASAP3
Response to acids (6)
GO:0001101	response to acid chemical	29	29/605	253/11485	6.51553e-05	0.00228557	0.00192993	SRC/NTRK2/KLF4/GSN/PTGES/EPHA3/COL6A1/MMP2/PDGFRA/EGFR/COL1A2/TGFBR3/PID1/SESN3/ICAM1/CASTOR1/TEAD2/FYN/SOX9/COL1A1/SERPINF1/CYP26B1/NCOA1/WNT5A/TWF2/COL5A2/COL16A1/PDGFC/PTK7
GO:0071229	cellular response to acid chemical	24	24/605	160/11485	3.18135e-06	0.000286516	0.000241933	SRC/NTRK2/KLF4/EPHA3/COL6A1/MMP2/PDGFRA/EGFR/COL1A2/PID1/SESN3/CASTOR1/TEAD2/FYN/SOX9/COL1A1/SERPINF1/CYP26B1/WNT5A/TWF2/COL5A2/COL16A1/PDGFC/PTK7
GO:0071230	cellular response to amino acid stimulus	13	13/605	59/11485	9.08793e-06	0.000547252	0.000462097	NTRK2/COL6A1/MMP2/PDGFRA/EGFR/COL1A2/SESN3/CASTOR1/FYN/COL1A1/COL5A2/COL16A1/PDGFC
GO:0043200	response to amino acid	14	14/605	89/11485	0.000213253	0.0056017	0.00473005	NTRK2/COL6A1/MMP2/PDGFRA/EGFR/COL1A2/SESN3/ICAM1/CASTOR1/FYN/COL1A1/COL5A2/COL16A1/PDGFC
GO:0071300	cellular response to retinoic acid	10	10/605	47/11485	0.0001346	0.00397614	0.00335744	KLF4/EPHA3/TEAD2/SOX9/COL1A1/SERPINF1/CYP26B1/WNT5A/TWF2/PTK7
GO:0032526	response to retinoic acid	12	12/605	74/11485	0.00044674	0.00988306	0.00834521	KLF4/PTGES/EPHA3/TEAD2/SOX9/COL1A1/SERPINF1/CYP26B1/NCOA1/WNT5A/TWF2/PTK7
Immune system-inflammation (7)
GO:0006954	inflammatory response	39	39/605	469/11485	0.00309275	0.0394803	0.033337	HRH1/ANXA1/HIF1A/KLF4/PTGES/SLC7A2/IGF1/APPL2/CXCL1/RBPJ/EGFR/ZYX/ECM1/VCAM1/F3/FN1/C3AR1/NPFF/LRP1/ICAM1/GGT5/IGFBP4/SERPINF1/CD44/CCL24/LOXL3/CYP26B1/FOXP1/WNT5A/TLR9/ACKR2/PDCD4/ACVR1/ITGB6/NFE2L2/C1QTNF3/ADAMTS12/SIRPA/NLRP3
GO:0034341	response to interferon-gamma	16	16/605	129/11485	0.00119988	0.020284	0.0171277	GSN/MRC1/VIM/ZYX/VCAM1/NCAM1/ICAM1/CDC42EP4/CXCL16/CD44/CCL24/ACTR2/SEC61A1/WNT5A/ACTR3/SIRPA
GO:0071346	cellular response to interferon-gamma	14	14/605	119/11485	0.0038805	0.046158	0.0389756	GSN/MRC1/VIM/ZYX/VCAM1/NCAM1/ICAM1/CDC42EP4/CD44/CCL24/ACTR2/WNT5A/ACTR3/SIRPA
GO:0032642	regulation of chemokine production	9	9/605	55/11485	0.00212611	0.0299762	0.0253117	HIF1A/KLF4/LRP1/SNAI2/WNT5A/TLR9/ERBIN/C1QTNF3/SIRPA
GO:0030449	regulation of complement activation	6	6/605	29/11485	0.00350032	0.0427892	0.036131	CD55/C1S/C1R/C3AR1/SERPING1/C7
GO:1901223	negative regulation of NIK/NF-kappaB signaling	5	5/605	18/11485	0.00192634	0.0282674	0.0238689	LITAF/C1QTNF3/RASSF2/CPNE1/NLRP3
GO:0032682	negative regulation of chemokine production	4	4/605	11/11485	0.00186886	0.0277687	0.0234477	KLF4/ERBIN/C1QTNF3/SIRPA
Signalling (11)
GO:1902532	negative regulation of intracellular signal transduction	36	36/605	422/11485	0.00289587	0.0379037	0.0320057	LIF/SRC/DLG5/DACT1/HIF1A/KLF4/LPAR1/DUSP6/FBLN1/TGFB2/RGS2/MYOC/CASQ2/SESN3/ARHGAP42/SIK2/CASTOR1/SNAI2/NONO/TIMP2/CD44/CREB3L1/LITAF/CGNL1/PDCD4/GSTO1/NFE2L2/MYOZ2/MIR133B/ERBIN/NIM1K/C1QTNF3/RASSF2/SIRPA/CPNE1/NLRP3
GO:0043410	positive regulation of MAPK cascade	34	34/605	382/11485	0.00188752	0.0279517	0.0236023	GSDME/LIF/SRC/MIR24-2/MIR27B/NTRK2/TGFB3/LPAR1/ROBO1/FGFR1/DUSP6/IGF1/PDGFRA/TGFB2/AKAP12/EGFR/NENF/NOTCH2/MAP3K12/LRP1/ICAM1/S1PR2/MAGED1/TPD52L1/TIMP2/IGFBP4/CD44/CCL24/WNT5A/TLR9/ZEB2/PDGFC/UNC5CL/RASSF2
GO:0051056	regulation of small GTPase mediated signal transduction	29	29/605	292/11485	0.00075464	0.0144015	0.0121605	SRC/LPAR1/VAV2/ROBO1/PSD3/IGF1/FAM13A/ARHGAP24/TGFB2/TIAM2/MYOC/NOTCH2/VAV3/ARHGAP42/ARHGAP32/KANK2/ARAP1/ARHGEF40/FGD1/ARHGEF9/TIMP2/ARHGAP23/ARHGAP1/ARHGAP17/CGNL1/F2RL2/MAP4K4/ITSN2/SRGAP3
GO:0090092	regulation of transmembrane receptor protein serine/threonine kinase signaling pathway	26	26/605	174/11485	1.33938e-06	0.000168877	0.000142599	ADAMTSL2/BMP3/DACT2/GDF10/ASPN/TGFB3/BMPR1A/RBPJ/HTRA3/TGFB2/TGFBR3/FBN1/CHRDL1/SMURF2/LOX/LTBP1/HTRA1/WNT5A/TGFBR2/ACVR1/BMPR2/CHRD/FSTL1/BMP5/FST/DAB2
GO:0070372	regulation of ERK1 and ERK2 cascade	20	20/605	199/11485	0.00414873	0.0486924	0.0411157	LIF/SRC/MIR24-2/MIR27B/KLF4/DUSP6/FBLN1/PDGFRA/AKAP12/EGFR/NOTCH2/FN1/MAP3K12/LRP1/ICAM1/CD44/CCL24/PDGFC/MIR133B/SIRPA
GO:0090101	negative regulation of transmembrane receptor protein serine/threonine kinase signaling pathway	16	16/605	89/11485	1.40181e-05	0.000727785	0.000614538	ADAMTSL2/DACT2/ASPN/TGFB3/HTRA3/TGFBR3/FBN1/CHRDL1/SMURF2/LTBP1/HTRA1/WNT5A/TGFBR2/ACVR1/CHRD/FST
GO:0014066	regulation of phosphatidylinositol 3-kinase signaling	14	14/605	99/11485	0.000654065	0.0133629	0.0112836	SRC/NTRK2/KLF4/FGFR1/DCN/IGF1/PTPN13/PDGFRA/TGFB2/EGFR/MYOC/FYN/SOX9/PDGFC
GO:0048013	ephrin receptor signaling pathway	12	12/605	72/11485	0.000344297	0.00819034	0.00691588	SRC/VAV2/EPHA3/MMP2/RBPJ/VAV3/SDC2/FYN/EFNA5/ACTR2/ACTR3/EPHB3
GO:0014068	positive regulation of phosphatidylinositol 3-kinase signaling	11	11/605	71/11485	0.00113231	0.0192929	0.0162908	SRC/NTRK2/FGFR1/DCN/IGF1/PDGFRA/TGFB2/MYOC/FYN/SOX9/PDGFC
GO:0010517	regulation of phospholipase activity	10	10/605	51/11485	0.000274636	0.0068088	0.00574932	NTRK2/ANXA1/LPAR1/FGFR1/PDGFRA/RGS2/EGFR/BICD1/LRP1/ANG
GO:1900274	regulation of phospholipase C activity (9)	7	7/605	36/11485	0.00238346	0.0332854	0.0281061	NTRK2/LPAR1/FGFR1/PDGFRA/EGFR/BICD1/ANG
Other (10)
GO:0009611	response to wounding	57	57/605	476/11485	3.95959e-09	2.18421e-06	1.84433e-06	GLI3/SRC/ANXA1/HIF1A/TGFB3/KLF4/GSN/VAV2/COL5A1/DCN/IGF1/LGALS1/FBLN1/CELSR1/MMRN1/PDGFRA/TGFB2/SMOC2/EGFR/COL1A2/CREB3L2/PTGFRN/VAV3/F3/FN1/ANXA2/CBX5/ITGA5/LRP1/PTPRS/KREMEN1/CPQ/YWHAZ/FYN/COL1A1/MYH10/CD44/SERPING1/PPL/DPYSL3/LOX/F2RL2/MAP1B/GGCX/ZFP36L2/WNT5A/ITGA9/TGFBR2/FAP/NFE2L2/PLPP3/BIN3/PRKG1/CLIC1/PTK7/PAPSS2/POU5F1
GO:0071417	cellular response to organonitrogen compound	40	40/605	478/11485	0.0024587	0.0340134	0.0287207	HRH1/SRC/NTRK2/DENND4C/ACTN2/KLF4/COL6A1/IGF1/APPL2/VIM/MMP2/PDGFRA/EGFR/COL1A2/CRHR2/CASQ2/VCAM1/PID1/MYO5A/LRP1/FBN1/SESN3/SIK2/ICAM1/CASTOR1/PCK2/FYN/ENPP1/SOX9/COL1A1/KCNQ1/MAP1B/ACTR2/NFE2L2/COL5A2/COL16A1/PDGFC/PTPRA/NLRP3/PTPRE
GO:0032102	negative regulation of response to external stimulus	26	26/605	251/11485	0.000749238	0.0144015	0.0121605	KLF4/ROBO1/IGF1/APPL2/PDGFRA/SEMA3C/FGL2/NENF/ANXA2/NPFF/PTPRS/KANK2/KREMEN1/SNAI2/PLXNA3/SERPINF1/SERPING1/SEMA4F/HTRA1/WNT5A/PDCD4/FAP/PRKG1/C1QTNF3/SIRPA/NLRP3
GO:1903034	regulation of response to wounding	15	15/605	123/11485	0.00199985	0.0285845	0.0241366	ANXA1/KLF4/PDGFRA/SMOC2/F3/ANXA2/LRP1/PTPRS/KREMEN1/SERPING1/TGFBR2/FAP/NFE2L2/PLPP3/PRKG1
GO:0060191	regulation of lipase activity	10	10/605	68/11485	0.00279753	0.0371091	0.0313347	NTRK2/ANXA1/LPAR1/FGFR1/PDGFRA/RGS2/EGFR/BICD1/LRP1/ANG
GO:0048146	positive regulation of fibroblast proliferation	8	8/605	41/11485	0.0011537	0.0195818	0.0165348	IGF1/PDGFRA/EGFR/DDR2/FN1/ANXA2/WNT5A/PDGFC
GO:0036003	positive regulation of transcription from RNA polymerase II promoter in response to stress	7	7/605	23/11485	0.000127067	0.00387556	0.00327251	CHD6/HIF1A/RBPJ/HSF2/CREB3L1/NFE2L2/ATF6B
GO:0090178	regulation of establishment of planar polarity involved in neural tube closure	4	4/605	13/11485	0.00372157	0.0448724	0.03789	CELSR1/FZD2/WNT5A/PTK7
GO:0032105	negative regulation of response to extracellular stimulus	4	4/605	11/11485	0.00186886	0.0277687	0.0234477	NENF/NPFF/KANK2/SNAI2
GO:0032108	negative regulation of response to nutrient levels	4	4/605	11/11485	0.00186886	0.0277687	0.0234477	NENF/NPFF/KANK2/SNAI2
GAG-proteoglycan (11)
GO:0006022	aminoglycan metabolic process	16	16/605	126/11485	0.000930044	0.0164831	0.0139182	DSEL/GPC6/B4GALT5/HGSNAT/LUM/DCN/B3GNT9/UST/ST3GAL4/CHST14/SDC2/EXT1/IDS/BGN/DSE/CD44
GO:0006029	proteoglycan metabolic process	13	13/605	69/11485	5.34129e-05	0.00196426	0.00165861	DSEL/DCN/IGF1/UST/CHST14/EXT1/IDS/BGN/DSE/GAL3ST4/TCF7L2/BMPR2/ADAMTS12
GO:0006023	aminoglycan biosynthetic process	13	13/605	91/11485	0.000915563	0.0164243	0.0138686	DSEL/GPC6/B4GALT5/LUM/DCN/B3GNT9/UST/ST3GAL4/CHST14/SDC2/EXT1/BGN/DSE
GO:0006024	glycosaminoglycan biosynthetic process	12	12/605	87/11485	0.00193775	0.0282674	0.0238689	DSEL/GPC6/B4GALT5/LUM/DCN/UST/ST3GAL4/CHST14/SDC2/EXT1/BGN/DSE
GO:0030166	proteoglycan biosynthetic process	11	11/605	52/11485	6.62155e-05	0.00228557	0.00192993	DSEL/DCN/IGF1/UST/CHST14/EXT1/BGN/DSE/GAL3ST4/TCF7L2/BMPR2
GO:0006027	glycosaminoglycan catabolic process	8	8/605	43/11485	0.00159592	0.0247115	0.0208663	GPC6/HGSNAT/LUM/DCN/SDC2/IDS/BGN/CD44
GO:0006026	aminoglycan catabolic process	8	8/605	44/11485	0.00186233	0.0277687	0.0234477	GPC6/HGSNAT/LUM/DCN/SDC2/IDS/BGN/CD44
GO:0030208	dermatan sulfate biosynthetic process	6	6/605	10/11485	3.6505e-06	0.000303955	0.000256658	DSEL/DCN/UST/CHST14/BGN/DSE
GO:0030205	dermatan sulfate metabolic process	6	6/605	11/11485	7.67319e-06	0.000497967	0.000420481	DSEL/DCN/UST/CHST14/BGN/DSE
GO:0050651	dermatan sulfate proteoglycan biosynthetic process	6	6/605	13/11485	2.60202e-05	0.00108328	0.000914714	DSEL/DCN/UST/CHST14/BGN/DSE
GO:0050655	dermatan sulfate proteoglycan metabolic process	6	6/605	14/11485	4.35119e-05	0.00165533	0.00139775	DSEL/DCN/UST/CHST14/BGN/DSE
Immune system (9)
GO:0042060	wound healing	47	47/605	394/11485	1.1066e-07	2.86708e-05	2.42095e-05	GLI3/SRC/ANXA1/HIF1A/TGFB3/GSN/VAV2/COL5A1/DCN/IGF1/FBLN1/CELSR1/MMRN1/PDGFRA/TGFB2/SMOC2/EGFR/COL1A2/PTGFRN/VAV3/F3/FN1/ANXA2/CBX5/ITGA5/CPQ/YWHAZ/FYN/COL1A1/MYH10/CD44/SERPING1/PPL/LOX/F2RL2/GGCX/WNT5A/ITGA9/TGFBR2/FAP/NFE2L2/PLPP3/BIN3/PRKG1/CLIC1/PTK7/PAPSS2
GO:0006935	chemotaxis	45	45/605	433/11485	9.17667e-06	0.000547252	0.000462097	DOK1/GLI2/GLI3/HRH1/SRC/ANXA1/FLRT2/LPAR1/EPHA3/ROBO1/FGFR1/PLXNB2/CMTM3/CXCL1/PDGFRA/ENAH/TGFB2/SMOC2/SEMA3C/VAV3/VCAM1/F3/C3AR1/LRP1/NCAM1/SPTBN5/EXT1/PLXNA3/FYN/CXCL16/MYH10/CCL24/SLIT3/LOX/EFNA5/SEMA4F/WNT5A/ACKR2/ITGA9/ACKR4/BMPR2/EPHB3/BOC/DPYSL2/PTPRA
GO:0042330	taxis	45	45/605	435/11485	1.0334e-05	0.000577264	0.000487439	DOK1/GLI2/GLI3/HRH1/SRC/ANXA1/FLRT2/LPAR1/EPHA3/ROBO1/FGFR1/PLXNB2/CMTM3/CXCL1/PDGFRA/ENAH/TGFB2/SMOC2/SEMA3C/VAV3/VCAM1/F3/C3AR1/LRP1/NCAM1/SPTBN5/EXT1/PLXNA3/FYN/CXCL16/MYH10/CCL24/SLIT3/LOX/EFNA5/SEMA4F/WNT5A/ACKR2/ITGA9/ACKR4/BMPR2/EPHB3/BOC/DPYSL2/PTPRA
GO:0050900	leukocyte migration	28	28/605	293/11485	0.0016582	0.0255862	0.0216049	ANGPT4/HRH1/SRC/MIR24-2/ANXA1/CXCL1/TGFB2/COL1A2/ECM1/VAV3/VCAM1/FN1/C3AR1/ITGA5/THY1/ICAM1/MMP14/SDC2/FYN/COL1A1/CXCL16/CD44/CCL24/WNT5A/ITGA9/BMP5/SIRPA/SLC7A5
GO:0032963	collagen metabolic process	17	17/605	79/11485	5.54986e-07	9.87554e-05	8.33886e-05	MMP23B/HIF1A/TGFB3/COL15A1/COL5A1/VIM/MMP2/COL1A2/MMP14/MRC2/P3H4/COL1A1/MFAP4/CREB3L1/ADAMTS2/FAP/TNXB
GO:0032602	chemokine production	10	10/605	59/11485	0.000924284	0.016447	0.0138878	HIF1A/KLF4/LRP1/SNAI2/FOXP1/WNT5A/TLR9/ERBIN/C1QTNF3/SIRPA
GO:0050919	negative chemotaxis	8	8/605	38/11485	0.000678731	0.0137396	0.0116017	FLRT2/ROBO1/SEMA3C/PLXNA3/SLIT3/EFNA5/SEMA4F/WNT5A
GO:0006956	complement activation	7	7/605	35/11485	0.00200963	0.0285948	0.0241453	CD55/C1S/C1R/C1RL/C3AR1/SERPING1/C7
GO:0006958	complement activation, classical pathway	6	6/605	18/11485	0.000224367	0.00579596	0.00489408	CD55/C1S/C1R/C1RL/SERPING1/C7
GO:0002455	humoral immune response mediated by circulating immunoglobulin	6	6/605	22/11485	0.000752767	0.0144015	0.0121605	CD55/C1S/C1R/C1RL/SERPING1/C7
Signalling (7)
GO:0007264	small GTPase mediated signal transduction	40	40/605	484/11485	0.00306781	0.0394803	0.033337	DOK1/SRC/LPAR1/RALGDS/VAV2/ROBO1/PSD3/IGF1/CELSR1/FAM13A/ARHGAP24/TGFB2/TIAM2/COL1A2/MYOC/RGL1/NOTCH2/VAV3/DOCK7/ARHGAP42/ARHGAP32/KANK2/ARAP1/RAB35/ARHGEF40/FGD1/ARHGEF9/CDC42EP5/TIMP2/CDC42EP4/ARHGAP23/ARHGAP1/ARHGAP17/CGNL1/F2RL2/MAP4K4/RTKN/ITSN2/YWHAQ/SRGAP3
GO:0070371	ERK1 and ERK2 cascade	23	23/605	211/11485	0.000740808	0.0144015	0.0121605	LIF/SRC/MIR24-2/MIR27B/KLF4/DUSP6/IGF1/FBLN1/PDGFRA/AKAP12/EGFR/NOTCH2/FN1/MAP3K12/LRP1/ICAM1/SOX9/CD44/CCL24/ZFP36L2/PDGFC/MIR133B/SIRPA
GO:0007266	Rho protein signal transduction	19	19/605	176/11485	0.00231863	0.0324829	0.0274284	LPAR1/VAV2/ROBO1/CELSR1/TIAM2/COL1A2/MYOC/VAV3/ARHGAP42/KANK2/ARHGEF40/FGD1/ARHGEF9/CDC42EP5/CDC42EP4/ARHGAP1/F2RL2/RTKN/ITSN2
GO:0030509	BMP signaling pathway	17	17/605	107/11485	4.06365e-05	0.00160115	0.001352	BMPR1A/RBPJ/HTRA3/TGFBR3/FBN1/CHRDL1/SMURF2/HTRA1/WNT5A/PDCD4/ACVR1/BMPR2/CHRD/FSTL1/HIVEP1/BMP5/FST
GO:0014065	phosphatidylinositol 3-kinase signaling	14	14/605	118/11485	0.00359251	0.0437949	0.0369802	SRC/NTRK2/KLF4/FGFR1/DCN/IGF1/PTPN13/PDGFRA/TGFB2/EGFR/MYOC/FYN/SOX9/PDGFC
GO:0060389	pathway-restricted SMAD protein phosphorylation	11	11/605	46/11485	1.95085e-05	0.000935772	0.000790161	BMP3/GDF10/TGFB3/BMPR1A/TGFB2/TGFBR3/TGFBR2/ACVR1/BMPR2/BMP5/DAB2
GO:0060395	SMAD protein signal transduction	8	8/605	48/11485	0.00329608	0.0410893	0.0346956	BMP3/GDF10/TGFB3/BMPR1A/VIM/TGFB2/BMP5/DAB2
Membranes (4)
GO:0120039	plasma membrane bounded cell projection morphogenesis	52	52/605	500/11485	1.77195e-06	0.000195496	0.000165076	DOK1/GLI2/GLI3/SRC/B4GALT5/NTRK2/PTPRD/FLRT2/EPHA3/ROBO1/PLXNB2/CDH11/ENAH/UST/SEMA3C/EGFR/DOCK7/FN1/LRP1/PTPRS/NCAM1/THY1/SPTBN5/EIF2AK4/FBXW8/SDC2/EXT1/PLXNA3/FYN/MYH10/CD44/DBN1/SLIT3/EFNA5/MAP1B/MAP4K4/SEMA4F/ACTR2/ITSN2/WNT5A/TWF2/DCLK1/ZEB2/BMPR2/SHOX2/EPHB3/BOC/DPYSL2/PTPRA/CPNE1/NLGN3/WEE1
GO:0001667	ameboidal-type cell migration	38	38/605	331/11485	4.74454e-06	0.000354876	0.000299655	ANGPT4/SRC/MIR24-2/MIR27B/ANXA1/HIF1A/KLF4/ROBO1/FGFR1/DCN/APPL2/TGFB2/SMOC2/AKAP12/SEMA3C/DNAJA4/PROX1/DDR2/FN1/KANK2/PRKX/SRPX2/SOX9/SMURF2/SERPINF1/TNFSF12/MAP4K4/SEMA4F/FOXP1/WNT5A/TGFBR2/ZEB2/ACVR1/FAP/NFE2L2/BMPR2/PLPP3/MIR133B
GO:0007178	transmembrane receptor protein serine/threonine kinase signaling pathway	36	36/605	256/11485	6.15416e-08	1.81055e-05	1.52882e-05	ADAMTSL2/BMP3/CGN/DACT2/GDF10/SRC/ASPN/FUT8/TGFB3/BMPR1A/APPL2/VIM/RBPJ/HTRA3/TGFB2/COL1A2/ZYX/TGFBR3/FBN1/CHRDL1/SMURF2/LTBP3/LOX/LTBP1/HTRA1/WNT5A/TGFBR2/PDCD4/ACVR1/BMPR2/CHRD/FSTL1/HIVEP1/BMP5/FST/DAB2
GO:0061311	cell surface receptor signaling pathway involved in heart development	6	6/605	24/11485	0.00124103	0.020284	0.0171277	BMPR1A/RBPJ/NOTCH2/SNAI2/WNT5A/ACVR1
Cell adhesion (3)
GO:0031589	cell-substrate adhesion	36	36/605	291/11485	1.49503e-06	0.000178313	0.000150566	EDA/SRC/ECM2/ACTN2/NID1/FBLN5/EPHA3/LGALS1/FBLN1/MMRN1/SMOC2/ZYX/MYOC/LAMC1/DDR2/VCAM1/FN1/SNED1/ITGA5/LRP1/THY1/EMILIN2/MMP14/PRKX/NID2/COL1A1/CD44/EFNA5/MAP4K4/ANTXR1/FBLN2/ITGB6/EPHB3/ABI3BP/COL16A1/ADAMTS12
GO:0007160	cell-matrix adhesion	23	23/605	185/11485	0.000108393	0.00349153	0.00294823	EDA/SRC/ECM2/ACTN2/NID1/FBLN5/EPHA3/ZYX/MYOC/DDR2/VCAM1/FN1/SNED1/LRP1/THY1/MMP14/NID2/CD44/EFNA5/MAP4K4/ITGB6/COL16A1/ADAMTS12
GO:0098742	cell-cell adhesion via plasma-membrane adhesion molecules	19	19/605	139/11485	0.000121271	0.00379552	0.00320492	CADM3/FAT1/PTPRD/KLF4/ROBO1/CELSR1/PLXNB2/CDH11/TGFB2/VCAM1/ITGA5/PTPRS/ICAM1/SDK1/EFNA5/TGFBR2/ACVR1/NECTIN3/CLSTN1
GO:0007157	heterophilic cell-cell adhesion via plasma membrane cell adhesion molecules	6	6/605	29/11485	0.00350032	0.0427892	0.036131	CADM3/PTPRD/VCAM1/ITGA5/ICAM1/NECTIN3
Catabolic process (3)
GO:0022617	extracellular matrix disassembly	9	9/605	50/11485	0.00105865	0.0183208	0.01547	MMP2/LAMC1/DDR2/LRP1/MMP14/TIMP2/CD44/HTRA1/FAP
GO:0030574	collagen catabolic process	7	7/605	28/11485	0.000487547	0.0103939	0.00877658	MMP23B/COL15A1/MMP2/MMP14/MRC2/ADAMTS2/FAP
GO:0043171	peptide catabolic process	5	5/605	19/11485	0.00250238	0.0344018	0.0290487	GGT5/CPQ/ACE/LVRN/ECE1
Endothelium (3)
GO:0001935	endothelial cell proliferation	17	17/605	135/11485	0.00071782	0.0142051	0.0119947	MIR24-2/MIR27B/HIF1A/FGFR1/PROX1/VASH2/ECM1/F3/ANG/MMP14/PRKX/APLN/TNFSF12/CCL24/WNT5A/BMPR2/MIR133B
GO:0003018	vascular process in circulatory system	14	14/605	120/11485	0.00418699	0.0487035	0.041125	HRH1/KCNMA1/SRC/RGS2/AKAP12/EGFR/ARHGAP42/ICAM1/APLN/ACE/BMPR2/KCNMB2/ECE1/PRKG1
GO:0042310	vasoconstriction	9	9/605	51/11485	0.00122665	0.020284	0.0171277	HRH1/EGFR/ARHGAP42/ICAM1/APLN/ACE/BMPR2/KCNMB2/ECE1
Other (7)
GO:0072330	monocarboxylic acid biosynthetic process	19	19/605	155/11485	0.000503023	0.0106723	0.00901164	ACOT7/DSEL/ANXA1/PTGES/DCN/TECRL/DEGS1/UST/PROX1/ACSL3/MYO5A/CHST14/BGN/DSE/ACSM3/ERLIN1/HOGA1/OSBPL9/ELOVL5
GO:0007565	female pregnancy	14	14/605	120/11485	0.00418699	0.0487035	0.041125	LIF/TGFB3/FBLN1/MMP2/RGS2/SLC38A2/NPFF/ITGA5/MAGED2/SMURF2/PAM/TGFBR2/BMPR2/COL16A1
GO:0022404	molting cycle process	9	9/605	60/11485	0.00391478	0.0463161	0.0391091	EDA/CELSR1/RBPJ/TGFB2/EGFR/MYO5A/SOX9/WNT5A/FST
GO:0022405	hair cycle process	9	9/605	60/11485	0.00391478	0.0463161	0.0391091	EDA/CELSR1/RBPJ/TGFB2/EGFR/MYO5A/SOX9/WNT5A/FST
GO:0071604	transforming growth factor beta production	6	6/605	29/11485	0.00350032	0.0427892	0.036131	HIF1A/LUM/TGFB2/LTBP3/LTBP1/ITGB6
GO:0070208	protein heterotrimerization	4	4/605	12/11485	0.00268738	0.0360469	0.0304378	COL6A1/COL1A2/COL1A1/NUP58
GO:0018149	peptide cross-linking	4	4/605	13/11485	0.00372157	0.0448724	0.03789	ANXA1/DCN/FN1/BGN
GO: Cellular Component
ID	Description	Count	GeneRatio	BgRatio	pvalue	p.adjust	qvalue	geneID
Extracellular matrix
GO:0031012	extracellular matrix	83	83/632	340/11917	1.96e-33	8.95e-31	8.06e-31	ADAMTSL2/GDF10/GPC6/MMP23B/ANXA1/ECM2/ASPN/NID1/TGFB3/FLRT2/FBLN5/COL15A1/ANGPTL2/COL5A1/COL6A1/LUM/DCN/LGALS1/FBLN1/MMP2/MMRN1/TGFB2/THBS2/SMOC2/FGL2/LRRC17/AEBP1/COL1A2/LRRN2/MYOC/LAMC1/ECM1/F3/TGFBR3/FN1/COL6A3/ANXA2/MFAP5/LRIG3/FBN1/NCAM1/ADAMTS8/ICAM1/ANG/COLEC12/EMILIN2/MMP14/SDC2/CTHRC1/COL14A1/SRPX2/BGN/NID2/COL12A1/TIMP2/MXRA7/COL1A1/SERPINF1/MFAP4/SERPING1/LTBP3/CD248/PCOLCE/ELN/ADAMTS2…
GO:0062023	collagen-containing extracellular matrix	72	72/632	274/11917	3.06e-31	6.98e-29	6.28e-29	GDF10/GPC6/MMP23B/ANXA1/ECM2/ASPN/NID1/TGFB3/FBLN5/COL15A1/ANGPTL2/COL5A1/COL6A1/LUM/DCN/LGALS1/FBLN1/MMP2/MMRN1/TGFB2/THBS2/SMOC2/FGL2/AEBP1/COL1A2/MYOC/LAMC1/ECM1/F3/FN1/COL6A3/ANXA2/MFAP5/FBN1/NCAM1/ADAMTS8/ICAM1/ANG/EMILIN2/SDC2/CTHRC1/COL14A1/SRPX2/BGN/NID2/COL12A1/TIMP2/MXRA7/COL1A1/SERPINF1/MFAP4/SERPING1/LTBP3/PCOLCE/ELN/ADAMTS2/TGFBI/EFNA5/EFEMP1/LTBP1/HTRA1/FBLN2/WNT5A/COL6A6/COL5A2/ABI…
GO:0005581	collagen trimer	20	20/632	57/11917	4.39e-12	6.67e-10	6.01e-10	EDA/COL15A1/COL5A1/COL6A1/LUM/DCN/COL1A2/COL6A3/COLEC12/EMILIN2/CTHRC1/COL14A1/COL12A1/COL1A1/LOX/COL6A6/COL5A2/COL8A2/COL16A1/C1QTNF3
GO:0005604	basement membrane	17	17/632	78/11917	5.06e-07	4.61e-05	4.15e-05	NID1/COL15A1/COL5A1/FBLN1/THBS2/SMOC2/LAMC1/FN1/ANXA2/FBN1/ANG/NID2/SERPINF1/TGFBI/EFNA5/COL8A2/ERBIN
GO:0098644	complex of collagen trimers	5	5/632	15/11917	0.000795	0.0279	0.0251	COL5A1/LUM/COL1A2/COL1A1/COL5A2
GO:0001527	microfibril	5	5/632	10/11917	8.33e-05	0.00633	0.0057	MFAP5/FBN1/MFAP4/LTBP1/MFAP2
Vescicles
GO:0031983	vesicle lumen	28	28/632	246/11917	0.000111	0.00722	0.0065	ACTN2/NPC2/TGFB3/ERP44/GSN/PFKL/IGF1/MMRN1/CXCL1/TGFB2/FUCA2/EGFR/ISLR/S100A11/ECM1/FN1/ANXA2/AMPD3/MAGED2/PYGL/FTL/TIMP2/VAT1/SERPING1/ACTR2/QPCT/NHLRC3/TXNDC5
GO:0034774	secretory granule lumen	27	27/632	243/11917	0.000218	0.00994	0.00895	ACTN2/NPC2/TGFB3/ERP44/GSN/PFKL/IGF1/MMRN1/CXCL1/TGFB2/FUCA2/ISLR/S100A11/ECM1/FN1/ANXA2/AMPD3/MAGED2/PYGL/FTL/TIMP2/VAT1/SERPING1/ACTR2/QPCT/NHLRC3/TXNDC5
GO:0060205	cytoplasmic vesicle lumen	27	27/632	245/11917	0.000249	0.0103	0.0093	ACTN2/NPC2/TGFB3/ERP44/GSN/PFKL/IGF1/MMRN1/CXCL1/TGFB2/FUCA2/ISLR/S100A11/ECM1/FN1/ANXA2/AMPD3/MAGED2/PYGL/FTL/TIMP2/VAT1/SERPING1/ACTR2/QPCT/NHLRC3/TXNDC5
Junctions
GO:0030055	cell-substrate junction	39	39/632	395/11917	0.00013	0.00742	0.00668	APBB1IP/FAT1/ANXA1/PGM5/ACTN2/FLRT2/GSN/NUP214/PPP1R12A/VIM/SNTB2/ARHGAP24/ENAH/AKAP12/EGFR/ZYX/SLC4A2/MPZL1/DDR2/DOCK7/ITGA5/LRP1/THY1/ICAM1/MMP14/YWHAZ/MRC2/FZD2/CD44/MAP4K4/ACTR2/YWHAQ/ACTR3/ITGB6/FAP/ASAP3/PTK7/ERBIN/DAB2
GO:0005925	focal adhesion	38	38/632	389/11917	0.000197	0.00994	0.00895	APBB1IP/FAT1/ANXA1/PGM5/ACTN2/FLRT2/GSN/NUP214/PPP1R12A/VIM/SNTB2/ARHGAP24/ENAH/AKAP12/EGFR/ZYX/SLC4A2/MPZL1/DDR2/DOCK7/ITGA5/LRP1/THY1/ICAM1/MMP14/YWHAZ/MRC2/FZD2/CD44/MAP4K4/ACTR2/YWHAQ/ACTR3/ITGB6/FAP/ASAP3/PTK7/DAB2
Other
GO:0015629	actin cytoskeleton	38	38/632	427/11917	0.00119	0.0363	0.0327	CGN/SRC/ANXA1/PGM5/ACTN2/GSN/PPP1R12A/CTTNBP2/ZYX/DDR2/CTTNBP2NL/VCAM1/GNG12/MYO5A/MYL6B/MYL6/ARHGAP32/SPTBN5/TNNI3/FYN/CDC42EP4/MYH10/MYO15A/DBN1/DPYSL3/CGNL1/RTKN/ACTR2/TWF2/ACKR2/ACTR3/WIPF1/CLIC4/MYOM3/BIN3/KLHL2/MYOZ2/STX1A
GO:0005788	endoplasmic reticulum lumen	35	35/632	216/11917	2.76e-09	3.15e-07	2.84e-07	COL15A1/ERP44/COL5A1/HSPA13/COL6A1/LGALS1/MBTPS1/FUCA2/COL1A2/CALU/LAMC1/COLGALT2/CASQ2/FN1/COL6A3/FBN1/APLP2/P4HA3/SDC2/COL14A1/CHRDL1/COL12A1/IGFBP4/COL1A1/LTBP1/PDIA6/WNT5A/FKBP7/COL5A2/FSTL1/COL8A2/COL16A1/MXRA8/PDGFC/TXNDC5
GO:0097060	synaptic membrane	27	27/632	269/11917	0.00107	0.035	0.0315	CADM3/CNTNAP4/DLG3/LIN7A/KCNMA1/DLG5/ANXA1/APBA1/ACTN2/PSD3/DDN/PTPRS/ARHGAP32/CNKSR2/ARHGEF9/SRPX2/NLGN2/CHRNB1/DBN1/SEMA4F/KCTD12/NECTIN3/CLSTN1/CPE/PTPRA/NLGN3/STX1A
GO:0031091	platelet alpha granule	12	12/632	74/11917	0.000476	0.0181	0.0163	ACTN2/TGFB3/IGF1/MMRN1/TGFB2/THBS2/ISLR/FN1/APLP2/MAGED2/SERPING1/LHFPL2
GO:0031093	platelet alpha granule lumen	9	9/632	53/11917	0.00171	0.0486	0.0438	ACTN2/TGFB3/IGF1/MMRN1/TGFB2/ISLR/FN1/MAGED2/SERPING1
GO: Molecular Function
ID	Description	Count	GeneRatio	BgRatio	pvalue	p.adjust	qvalue	geneID
Growth
GO:0019838	growth factor binding	20	20/608	104/11504	4.14e-07	3.37e-05	3.09e-05	NTRK2/TGFB3/BMPR1A/COL5A1/COL6A1/FGFR1/PDGFRA/HTRA3/EGFR/COL1A2/TGFBR3/SRPX2/IGFBP4/COL1A1/LTBP3/LTBP1/HTRA1/TGFBR2/ACVR1/BMPR2
GO:0070851	growth factor receptor binding	13	13/608	87/11504	0.000611	0.0141	0.0129	SRC/FLRT2/VAV2/PDGFRA/ECM1/VAV3/ITGA5/RNF41/ATXN2/FYN/EFEMP1/TLR9/PDGFC
GO:0008083	growth factor activity	12	12/608	90/11504	0.00266	0.0464	0.0426	BMP3/GDF10/LIF/TGFB3/HDGFL3/IGF1/CXCL1/TGFB2/NENF/EFEMP1/PDGFC/BMP5
GO:0005024	transforming growth factor beta-activated receptor activity	6	6/608	14/11504	4.43e-05	0.00168	0.00154	BMPR1A/TGFBR3/LTBP1/TGFBR2/ACVR1/BMPR2
GO:0050431	transforming growth factor beta binding	6	6/608	20/11504	0.000436	0.0114	0.0105	TGFB3/TGFBR3/LTBP3/LTBP1/TGFBR2/ACVR1
GO:0005160	transforming growth factor beta receptor binding	8	8/608	35/11504	0.000384	0.0107	0.00979	BMP3/GDF10/TGFB3/TGFB2/TGFBR3/SMURF2/TGFBR2/BMP5
Extracellular matrix
GO:0005201	extracellular matrix structural constituent	43	43/608	125/11504	3.3e-24	2.25e-21	2.07e-21	ASPN/NID1/FBLN5/COL15A1/COL5A1/COL6A1/LUM/DCN/FBLN1/MMRN1/THBS2/FGL2/AEBP1/COL1A2/LAMC1/ECM1/FN1/COL6A3/MFAP5/FBN1/EMILIN2/CTHRC1/COL14A1/SRPX2/BGN/NID2/COL12A1/COL1A1/MFAP4/PCOLCE/ELN/TGFBI/EFEMP1/LTBP1/FBLN2/COL6A6/COL5A2/ABI3BP/PODN/COL8A2/COL16A1/MFAP2/TNXB
GO:0005518	collagen binding	18	18/608	54/11504	1.31e-10	2.98e-08	2.74e-08	ECM2/ASPN/NID1/LUM/DCN/AEBP1/DDR2/FN1/COL14A1/NID2/MRC2/CD44/PCOLCE/TGFBI/ANTXR1/ITGA9/ABI3BP/PODN
GO:0030020	extracellular matrix structural constituent conferring tensile strength	12	12/608	32/11504	3.63e-08	4.13e-06	3.79e-06	COL15A1/COL5A1/COL6A1/COL1A2/COL6A3/COL14A1/COL12A1/COL1A1/COL6A6/COL5A2/COL8A2/COL16A1
GO:0050840	extracellular matrix binding	11	11/608	47/11504	2.5e-05	0.00109	0.000999	NID1/DCN/LGALS1/ECM1/ANXA2/BGN/CD248/ELN/TGFBI/FBLN2/ITGA9
GO:0030021	extracellular matrix structural constituent conferring compression resistance	5	5/608	12/11504	0.000235	0.0073	0.0067	ASPN/LUM/DCN/BGN/PODN
Transmembrane
GO:0004888	transmembrane signaling receptor activity	43	43/608	422/11504	2.55e-05	0.00109	0.000999	ADGRG2/GRPR/HRH1/NTRK2/PTPRD/LPAR1/BMPR1A/EPHA3/ROBO1/FGFR1/PDGFRL/CELSR1/PLXNB2/MRC1/PDGFRA/EGFR/CRHR2/DDR2/F3/TGFBR3/C3AR1/ICAM1/S1PR2/PLXNA3/MRC2/FZD2/CHRNB1/CD44/F2RL2/ANTXR1/EFEMP1/LTBP1/TLR9/ACKR2/TGFBR2/ACKR4/ACVR1/BMPR2/EPHB3/UNC5CL/PTPRA/PTPRE/VIPR2
GO:0005178	integrin binding	24	24/608	103/11504	4.99e-10	8.51e-08	7.81e-08	SRC/ECM2/ACTN2/FBLN5/COL5A1/IGF1/EGFR/VCAM1/FN1/ITGA5/FBN1/THY1/ADAMTS8/ICAM4/ICAM1/S1PR2/MMP14/ITGB1BP2/TIMP2/TGFBI/ITGB6/FAP/COL16A1/TNXB
GO:0019199	transmembrane receptor protein kinase activity	15	15/608	65/11504	1.04e-06	6.46e-05	5.93e-05	NTRK2/BMPR1A/EPHA3/FGFR1/PDGFRL/PDGFRA/EGFR/DDR2/TGFBR3/EFEMP1/LTBP1/TGFBR2/ACVR1/BMPR2/EPHB3
GO:0004714	transmembrane receptor protein tyrosine kinase activity	9	9/608	51/11504	0.00126	0.0245	0.0225	NTRK2/EPHA3/FGFR1/PDGFRL/PDGFRA/EGFR/DDR2/EFEMP1/EPHB3
GO:0004675	transmembrane receptor protein serine/threonine kinase activity	6	6/608	14/11504	4.43e-05	0.00168	0.00154	BMPR1A/TGFBR3/LTBP1/TGFBR2/ACVR1/BMPR2
Receptors
GO:0030545	receptor regulator activity	27	27/608	224/11504	5.14e-05	0.00184	0.00169	ANGPT4/BMP3/GDF10/LIF/TGFB3/FLRT2/HDGFL3/IGF1/CMTM3/CXCL1/TGFB2/SEMA3C/NENF/NPFF/FBN1/APLN/CXCL16/TNFSF12/CCL24/EFNA5/SEMA4F/EFEMP1/WNT5A/LYPD6/PDGFC/BMP5/FST
GO:0030546	signaling receptor activator activity	25	25/608	208/11504	0.000101	0.00345	0.00317	ANGPT4/BMP3/GDF10/LIF/TGFB3/FLRT2/HDGFL3/IGF1/CMTM3/CXCL1/TGFB2/SEMA3C/NENF/NPFF/FBN1/APLN/CXCL16/TNFSF12/CCL24/EFNA5/SEMA4F/EFEMP1/WNT5A/PDGFC/BMP5
GO:0048018	receptor ligand activity	24	24/608	203/11504	0.000179	0.00581	0.00534	BMP3/GDF10/LIF/TGFB3/FLRT2/HDGFL3/IGF1/CMTM3/CXCL1/TGFB2/SEMA3C/NENF/NPFF/FBN1/APLN/CXCL16/TNFSF12/CCL24/EFNA5/SEMA4F/EFEMP1/WNT5A/PDGFC/BMP5
GO:0038024	cargo receptor activity	10	10/608	56/11504	0.00062	0.0141	0.0129	MRC1/LRP1/COLEC12/ENPP1/CXCL16/LOXL3/ACKR2/ACKR4/SCARA5/DAB2
GO:0005044	scavenger receptor activity	8	8/608	38/11504	0.000694	0.0146	0.0134	LRP1/COLEC12/ENPP1/CXCL16/LOXL3/ACKR2/ACKR4/SCARA5
Cytokine
GO:0005126	cytokine receptor binding	19	19/608	158/11504	0.000665	0.0146	0.0134	BMP3/EDA/GDF10/LIF/TGFB3/CXCL1/TGFB2/ECM1/TGFBR3/ITGA5/RNF41/SMURF2/CXCL16/TNFSF12/CCL24/EFNA5/TLR9/TGFBR2/BMP5
GO:0005125	cytokine activity	12	12/608	87/11504	0.00199	0.0358	0.0328	BMP3/GDF10/LIF/TGFB3/CMTM3/CXCL1/TGFB2/CXCL16/TNFSF12/CCL24/WNT5A/BMP5
GAG
GO:0005539	glycosaminoglycan binding	25	25/608	138/11504	5.19e-08	5.05e-06	4.64e-06	ECM2/COL5A1/FGFR1/DCN/THBS2/SMOC2/TGFBR3/FN1/NELL2/FBN1/PTPRS/APLP2/ADAMTS8/ANG/BGN/CD44/PCOLCE/SLIT3/DPYSL3/TGFBR2/CHRD/FSTL1/ABI3BP/TNXB/NLRP3
GO:0043394	proteoglycan binding	7	7/608	27/11504	0.000391	0.0107	0.00979	NID1/COL5A1/FN1/LRP1/PTPRS/CHRD/FST
Other
GO:0005198	structural molecule activity	67	67/608	476/11504	9.96e-14	3.4e-11	3.12e-11	DLG3/ANXA1/PGM5/ASPN/ACTN2/NID1/FBLN5/COL15A1/NUP214/COL5A1/COL6A1/LUM/DCN/FBLN1/VIM/SNTB2/MMRN1/SEC31A/THBS2/FGL2/AEBP1/COL1A2/COPG2/MPZL1/LAMC1/ECM1/FN1/COL6A3/MFAP5/BICD1/TUBA1A/MYL6B/MYL6/FBN1/TUBB6/EMILIN2/CTHRC1/COL14A1/SRPX2/BGN/NID2/COL12A1/COL1A1/MFAP4/PCOLCE/POM121C/ELN/PPL/TGFBI/MAP1B/ACTR2/EFEMP1/LTBP1/FBLN2/COL6A6/NUP58/ACTR3/COL5A2/MARVELD1/ABI3BP/PODN/COL8A2/COL16A1/MYOM3/MFAP2/TNX…
GO:0050839	cell adhesion molecule binding	46	46/608	409/11504	9.19e-07	6.27e-05	5.76e-05	CGN/SRC/ANXA1/PTPRD/ECM2/ACTN2/FBLN5/COL5A1/IGF1/CDH11/EGFR/S100A11/VCAM1/FN1/ANXA2/ITGA5/FBN1/THY1/ADAMTS8/ICAM4/ICAM1/S1PR2/EHD4/MMP14/YWHAZ/NDRG1/ITGB1BP2/TIMP2/NLGN2/ARHGAP1/PPL/DBN1/TGFBI/TWF2/FMNL2/ACVR1/ITGB6/FAP/BMPR2/MB21D2/NECTIN3/COL16A1/CPE/CLIC1/TNXB/NLGN3
GO:0097493	structural molecule activity conferring elasticity	6	6/608	11/11504	7.82e-06	0.00041	0.000377	FBLN5/LAMC1/FBN1/EMILIN2/ELN/FBLN2
GO:0008236	serine-type peptidase activity	11	11/608	71/11504	0.00116	0.0233	0.0214	MMP2/MBTPS1/HTRA3/F3/C1S/C1R/C1RL/ACE/PRSS8/HTRA1/FAP
GO:0017171	serine hydrolase activity	11	11/608	74/11504	0.00165	0.0303	0.0279	MMP2/MBTPS1/HTRA3/F3/C1S/C1R/C1RL/ACE/PRSS8/HTRA1/FAP
GO:0004252	serine-type endopeptidase activity	10	10/608	54/11504	0.000458	0.0116	0.0106	MMP2/MBTPS1/HTRA3/F3/C1S/C1R/C1RL/PRSS8/HTRA1/FAP
GO:0005509	calcium ion binding	51	51/608	419/11504	1.78e-08	2.42e-06	2.23e-06	FAT1/ANXA1/ASPN/ACTN2/NID1/FBLN5/SVEP1/GSN/FBLN1/CELSR1/CDH11/MMRN1/THBS2/SMOC2/FKBP9/CALU/S100A1/S100A11/NOTCH2/CASQ2/SLC25A24/ANXA2/SNED1/C1S/C1R/NELL2/MYO5A/MYL6B/MYL6/LRP1/FBN1/EHD4/PRRG1/ITGB1BP2/NID2/MAN1A1/ENPP1/LTBP3/CD248/SLIT3/PAM/EFEMP1/LTBP1/ITSN2/FBLN2/PLSCR4/FKBP7/FSTL1/CLSTN1/CPNE1/PAMR1
GO:1901681	sulfur compound binding	26	26/608	164/11504	4.44e-07	3.37e-05	3.09e-05	ACOT7/ECM2/PTGES/COL5A1/FGFR1/THBS2/SMOC2/TGFBR3/FN1/NELL2/LRP1/FBN1/PTPRS/APLP2/ADAMTS8/ANG/ENPP1/GAL3ST4/PCOLCE/SLIT3/DPYSL3/CHRD/FSTL1/ABI3BP/TNXB/FST
GO:0008201	heparin binding	19	19/608	101/11504	1.15e-06	6.52e-05	5.98e-05	ECM2/COL5A1/FGFR1/THBS2/SMOC2/TGFBR3/FN1/NELL2/FBN1/PTPRS/APLP2/ADAMTS8/ANG/PCOLCE/SLIT3/CHRD/FSTL1/ABI3BP/TNXB
GO:0008237	metallopeptidase activity	19	19/608	122/11504	2.04e-05	0.000992	0.000911	ADAMTS16/MMP23B/MMP2/AEBP1/VASH2/ADAMTS8/MMP14/CPQ/ACE/ADAMTS2/LVRN/ADAM12/FAP/ECE1/CPE/ADAMTS12/ADAM33/CPXM1/XPNPEP2
GO:0046332	SMAD binding	12	12/608	70/11504	0.000271	0.00802	0.00737	BMPR1A/COL1A2/TGFBR3/TCF12/SMURF2/CREB3L1/TGFBR2/ZEB2/ACVR1/COL5A2/BMPR2/DAB2
GO:0004222	metalloendopeptidase activity	11	11/608	67/11504	0.000707	0.0146	0.0134	ADAMTS16/MMP23B/MMP2/ADAMTS8/MMP14/ADAMTS2/ADAM12/FAP/ECE1/ADAMTS12/ADAM33
GO:0008235	metalloexopeptidase activity	9	9/608	45/11504	0.000485	0.0118	0.0108	AEBP1/VASH2/MMP14/CPQ/ACE/LVRN/CPE/CPXM1/XPNPEP2
GO:0016825	hydrolase activity, acting on acid phosphorus-nitrogen bonds	11	11/608	74/11504	0.00165	0.0303	0.0279	MMP2/MBTPS1/HTRA3/F3/C1S/C1R/C1RL/ACE/PRSS8/HTRA1/FAP
GO:0035497	cAMP response element binding	4	4/608	12/11504	0.00272	0.0464	0.0426	CREB3L2/TCF12/CREB3L1/ATF6B
KEGG Pathways
ID	Description	Count	GeneRatio	BgRatio	pvalue	p.adjust	qvalue	geneID
hsa04974	Protein digestion and absorption	16	16/294	60/5289	8.95e-08	2.43e-05	2.32e-05	COL15A1/COL5A1/COL6A1/COL1A2/COL6A3/SLC38A2/COL14A1/COL12A1/COL1A1/KCNQ1/ELN/COL6A6/COL5A2/COL8A2/COL16A1/XPNPEP2
hsa04512	ECM-receptor interaction	13	13/294	73/5289	0.000156	0.0152	0.0145	COL6A1/THBS2/COL1A2/LAMC1/FN1/COL6A3/ITGA5/COL1A1/CD44/ITGA9/COL6A6/ITGB6/TNXB
hsa04151	PI3K-Akt signaling pathway	30	30/294	274/5289	0.00023	0.0152	0.0145	ANGPT4/NTRK2/LPAR1/COL6A1/FGFR1/IGF1/PDGFRA/THBS2/EGFR/COL1A2/CREB5/CREB3L2/LAMC1/GNG12/FN1/COL6A3/ITGA5/YWHAZ/PCK2/COL1A1/CREB3L1/EFNA5/YWHAQ/ITGA9/COL6A6/ITGB6/GNB4/PDGFC/TNXB/ATF6B
hsa04350	TGF-beta signaling pathway	13	13/294	76/5289	0.000238	0.0152	0.0145	TGFB3/BMPR1A/DCN/TGFB2/FBN1/SMURF2/LTBP1/TGFBR2/ACVR1/BMPR2/CHRD/BMP5/FST
hsa04510	Focal adhesion	22	22/294	177/5289	0.00028	0.0152	0.0145	SRC/VAV2/COL6A1/PPP1R12A/IGF1/PDGFRA/THBS2/EGFR/COL1A2/ZYX/LAMC1/VAV3/FN1/COL6A3/ITGA5/FYN/COL1A1/ITGA9/COL6A6/ITGB6/PDGFC/TNXB
hsa05144	Malaria	8	8/294	34/5289	0.000423	0.0187	0.0179	TGFB3/TGFB2/THBS2/VCAM1/LRP1/ICAM1/SDC2/TLR9
hsa04390	Hippo signaling pathway	17	17/294	125/5289	0.000488	0.0187	0.0179	DLG3/GLI2/DLG5/TGFB3/BMPR1A/TGFB2/SNAI2/YWHAZ/FRMD6/TEAD2/FZD2/YWHAQ/WNT5A/TGFBR2/TCF7L2/BMPR2/BMP5
hsa05205	Proteoglycans in cancer	21	21/294	174/5289	0.000575	0.0187	0.0179	SRC/HIF1A/VAV2/FGFR1/PPP1R12A/LUM/DCN/IGF1/MMP2/TGFB2/EGFR/COL1A2/VAV3/FN1/ITGA5/SDC2/FZD2/COL1A1/CD44/WNT5A/PDCD4
hsa04810	Regulation of actin cytoskeleton	21	21/294	175/5289	0.000621	0.0187	0.0179	DIAPH2/SRC/LPAR1/GSN/VAV2/FGFR1/PPP1R12A/PDGFRA/ENAH/EGFR/VAV3/GNG12/FN1/ITGA5/FGD1/MYH10/ACTR2/ITGA9/ACTR3/ITGB6/PDGFC
Reactome Pathways
ID	Description	Count	GeneRatio	BgRatio	pvalue	p.adjust	qvalue	geneID
Extracellular matrix
R-HSA-1474244	Extracellular matrix organization	59	59/393	229/7395	1.04e-25	8.63e-23	7.93e-23	ADAMTS16/ASPN/NID1/TGFB3/FBLN5/COL15A1/COL5A1/COL6A1/LUM/DCN/FBLN1/MMP2/TGFB2/COL1A2/LAMC1/COLGALT2/DDR2/VCAM1/FN1/COL6A3/MFAP5/ITGA5/FBN1/PTPRS/NCAM1/ADAMTS8/ICAM4/ICAM1/P4HA3/EMILIN2/MMP14/SDC2/COL14A1/BGN/NID2/COL12A1/TIMP2/COL1A1/MFAP4/CD44/LTBP3/PCOLCE/ELN/ADAMTS2/LOX/LOXL3/ADAM12/EFEMP1/LTBP1/HTRA1/FBLN2/ITGA9/COL6A6/ITGB6/COL5A2/COL8A2/COL16A1/MFAP2/TNXB
R-HSA-1566948	Elastic fibre formation	19	19/393	41/7395	3.3e-14	1.36e-11	1.25e-11	TGFB3/FBLN5/FBLN1/TGFB2/FN1/MFAP5/ITGA5/FBN1/EMILIN2/MFAP4/LTBP3/ELN/LOX/LOXL3/EFEMP1/LTBP1/FBLN2/ITGB6/MFAP2
R-HSA-2129379	Molecules associated with elastic fibres	16	16/393	34/7395	2.74e-12	7.56e-10	6.95e-10	TGFB3/FBLN5/FBLN1/TGFB2/FN1/MFAP5/FBN1/EMILIN2/MFAP4/LTBP3/ELN/EFEMP1/LTBP1/FBLN2/ITGB6/MFAP2
R-HSA-3000178	ECM proteoglycans	20	20/393	59/7395	8.26e-12	1.48e-09	1.36e-09	ASPN/TGFB3/COL5A1/COL6A1/LUM/DCN/TGFB2/COL1A2/LAMC1/FN1/COL6A3/PTPRS/NCAM1/BGN/COL1A1/ITGA9/COL6A6/ITGB6/COL5A2/TNXB
R-HSA-1474228	Degradation of the extracellular matrix	25	25/393	94/7395	8.93e-12	1.48e-09	1.36e-09	ADAMTS16/NID1/COL15A1/COL5A1/COL6A1/DCN/MMP2/COL1A2/LAMC1/FN1/COL6A3/FBN1/ADAMTS8/MMP14/COL14A1/COL12A1/TIMP2/COL1A1/CD44/ELN/HTRA1/COL6A6/COL5A2/COL8A2/COL16A1
R-HSA-216083	Integrin cell surface interactions	19	19/393	72/7395	3.44e-09	4.74e-07	4.36e-07	COL5A1/COL6A1/LUM/COL1A2/VCAM1/FN1/COL6A3/ITGA5/FBN1/ICAM4/ICAM1/COL1A1/CD44/ITGA9/COL6A6/ITGB6/COL5A2/COL8A2/COL16A1
R-HSA-1650814	Collagen biosynthesis and modifying enzymes	16	16/393	55/7395	1.32e-08	1.56e-06	1.43e-06	COL15A1/COL5A1/COL6A1/COL1A2/COLGALT2/COL6A3/P4HA3/COL14A1/COL12A1/COL1A1/PCOLCE/ADAMTS2/COL6A6/COL5A2/COL8A2/COL16A1
R-HSA-1442490	Collagen degradation	14	14/393	42/7395	1.54e-08	1.59e-06	1.46e-06	COL15A1/COL5A1/COL6A1/MMP2/COL1A2/COL6A3/MMP14/COL14A1/COL12A1/COL1A1/COL6A6/COL5A2/COL8A2/COL16A1
R-HSA-1474290	Collagen formation	18	18/393	72/7395	2.27e-08	2.09e-06	1.92e-06	COL15A1/COL5A1/COL6A1/COL1A2/COLGALT2/COL6A3/P4HA3/COL14A1/COL12A1/COL1A1/PCOLCE/ADAMTS2/LOX/LOXL3/COL6A6/COL5A2/COL8A2/COL16A1
R-HSA-8948216	Collagen chain trimerization	12	12/393	33/7395	5.51e-08	4.56e-06	4.19e-06	COL15A1/COL5A1/COL6A1/COL1A2/COL6A3/COL14A1/COL12A1/COL1A1/COL6A6/COL5A2/COL8A2/COL16A1
R-HSA-2022090	Assembly of collagen fibrils and other multimeric structures	14	14/393	47/7395	7.78e-08	5.85e-06	5.38e-06	COL15A1/COL5A1/COL6A1/COL1A2/COL6A3/COL14A1/COL12A1/COL1A1/PCOLCE/LOX/LOXL3/COL6A6/COL5A2/COL8A2
R-HSA-2243919	Crosslinking of collagen fibrils	5	5/393	18/7395	0.00199	0.0422	0.0388	COL1A2/COL1A1/PCOLCE/LOX/LOXL3
Glycosylation
R-HSA-3781865	Diseases of glycosylation	18	18/393	117/7395	3.98e-05	0.0022	0.00202	ADAMTS16/ADAMTSL2/GALNT12/GPC6/GNE/LUM/DCN/THBS2/NOTCH2/ADAMTS8/CHST14/SDC2/EXT1/BGN/THSD1/ADAMTS2/ADAMTS12/PAPSS2
R-HSA-3906995	Diseases associated with O-glycosylation of proteins	9	9/393	48/7395	0.000814	0.0232	0.0213	ADAMTS16/ADAMTSL2/GALNT12/THBS2/NOTCH2/ADAMTS8/THSD1/ADAMTS2/ADAMTS12
R-HSA-5173214	O-glycosylation of TSR domain-containing proteins	7	7/393	34/7395	0.00175	0.0381	0.035	ADAMTS16/ADAMTSL2/THBS2/ADAMTS8/THSD1/ADAMTS2/ADAMTS12
R-HSA-5173105	O-linked glycosylation	11	11/393	77/7395	0.00233	0.0482	0.0443	ADAMTS16/ADAMTSL2/GALNT12/B4GALT5/B3GNT9/THBS2/ST3GAL4/ADAMTS8/THSD1/ADAMTS2/ADAMTS12
GAG
R-HSA-1630316	Glycosaminoglycan metabolism	16	16/393	100/7395	6.56e-05	0.00339	0.00312	DSEL/GPC6/B4GALT5/HGSNAT/LUM/DCN/UST/ST3GAL4/CHST14/SDC2/EXT1/IDS/BGN/DSE/CD44/PAPSS2
R-HSA-1793185	Chondroitin sulfate/dermatan sulfate metabolism	9	9/393	40/7395	0.000194	0.0089	0.00817	DSEL/GPC6/DCN/UST/CHST14/SDC2/IDS/BGN/DSE
R-HSA-3560782	Diseases associated with glycosaminoglycan metabolism	8	8/393	36/7395	0.000481	0.0173	0.0159	GPC6/LUM/DCN/CHST14/SDC2/EXT1/BGN/PAPSS2
R-HSA-381426	Regulation of Insulin-like Growth Factor (IGF) transport and uptake by Insulin-like Growth Factor Binding Proteins (IGFBPs)	17	17/393	73/7395	1.73e-07	1.19e-05	1.09e-05	IGF1/LGALS1/MMP2/MBTPS1/FUCA2/CALU/LAMC1/FN1/FBN1/APLP2/SDC2/CHRDL1/IGFBP4/LTBP1/PDIA6/FSTL1/MXRA8
R-HSA-8957275	Post-translational protein phosphorylation	15	15/393	66/7395	1.29e-06	8.23e-05	7.56e-05	LGALS1/MBTPS1/FUCA2/CALU/LAMC1/FN1/FBN1/APLP2/SDC2/CHRDL1/IGFBP4/LTBP1/PDIA6/FSTL1/MXRA8
R-HSA-375165	NCAM signaling for neurite out-growth	11	11/393	48/7395	3.15e-05	0.00186	0.00171	SRC/COL5A1/COL6A1/FGFR1/COL6A3/NCAM1/SPTBN5/FYN/COL6A6/COL5A2/PTPRA
R-HSA-2682334	EPH-Ephrin signaling	13	13/393	76/7395	0.000158	0.0077	0.00708	SRC/VAV2/EPHA3/MMP2/VAV3/MYL6/SDC2/FYN/MYH10/EFNA5/ACTR2/ACTR3/EPHB3
R-HSA-8874081	MET activates PTK2 signaling	7	7/393	26/7395	0.000309	0.0128	0.0118	SRC/COL5A1/COL1A2/LAMC1/FN1/COL1A1/COL5A2
R-HSA-430116	GP1b-IX-V activation signalling	4	4/393	7395-10-01	0.00128	0.0313	0.0288	SRC/COL1A2/YWHAZ/COL1A1
R-HSA-3000170	Syndecan interactions	6	6/393	24/7395	0.00129	0.0313	0.0288	COL5A1/COL1A2/FN1/SDC2/COL1A1/COL5A2
R-HSA-445144	Signal transduction by L1	6	6/393	21/7395	0.000595	0.0197	0.0181	VAV2/FGFR1/EGFR/ITGA5/NCAM1/ITGA9
Nervous system development
R-HSA-373760	L1CAM interactions	14	14/393	90/7395	0.000253	0.011	0.0101	DLG3/SRC/VAV2/FGFR1/EGFR/LAMC1/TUBA1A/ITGA5/NCAM1/SPTBN5/TUBB6/ITGA9/DPYSL2/SCN7A
R-HSA-3928663	EPHA-mediated growth cone collapse	6	6/393	22/7395	0.000781	0.0231	0.0212	SRC/EPHA3/MYL6/FYN/MYH10/EFNA5
R-HSA-500792	GPCR ligand binding	21	21/393	174/7395	0.000339	0.0133	0.0123	GRPR/HRH1/ANXA1/LPAR1/CXCL1/CRHR2/CD55/GNG12/C3AR1/NPFF/S1PR2/APLN/FZD2/CXCL16/F2RL2/WNT5A/ACKR2/ACKR4/GNB4/ECE1/VIPR2
R-HSA-9609736	Assembly and cell surface presentation of NMDA receptors	6	6/393	23/7395	0.00101	0.027	0.0248	DLG3/LIN7A/APBA1/ACTN2/TUBA1A/TUBB6
Other
R-HSA-8875878	MET promotes cell motility	8	8/393	36/7395	0.000481	0.0173	0.0159	SRC/COL5A1/COL1A2/LAMC1/DOCK7/FN1/COL1A1/COL5A2
R-HSA-3000480	Scavenging by Class A Receptors	5	5/393	14/7395	0.000555	0.0191	0.0176	COL1A2/COLEC12/FTL/COL1A1/SCARA5
R-HSA-375276	Peptide ligand-binding receptors	11	11/393	67/7395	0.000722	0.0222	0.0204	GRPR/ANXA1/CXCL1/C3AR1/NPFF/APLN/CXCL16/F2RL2/ACKR2/ACKR4/ECE1
R-HSA-76002	Platelet activation, signaling and aggregation	24	24/393	223/7395	0.000724	0.0222	0.0204	APBB1IP/SRC/ACTN2/TGFB3/VAV2/IGF1/MMRN1/TGFB2/COL1A2/CALU/ISLR/ECM1/VAV3/GNG12/FN1/APLP2/YWHAZ/MAGED2/FYN/COL1A1/SERPING1/LHFPL2/F2RL2/GNB4
R-HSA-109582	Hemostasis	41	41/393	467/7395	0.000903	0.0249	0.0229	ANGPT4/APBB1IP/KCNMA1/SRC/ACTN2/TGFB3/VAV2/IGF1/MMRN1/TGFB2/COL1A2/CALU/ISLR/ECM1/VAV3/F3/GNG12/DOCK7/FN1/ANXA2/TUBA1A/CBX5/ITGA5/APLP2/TUBB6/SDC2/YWHAZ/MAGED2/FYN/COL1A1/CD44/SERPING1/LHFPL2/F2RL2/KCNMB2/GNB4/PRKG1/KIF6/SIRPA/SLC7A5/WEE1
R-HSA-977606	Regulation of Complement cascade	6	6/393	24/7395	0.00129	0.0313	0.0288	CD55/C1S/C1R/C3AR1/SERPING1/C7
R-HSA-3928665	EPH-ephrin mediated repulsion of cells	8	8/393	42/7395	0.00142	0.0331	0.0304	SRC/VAV2/EPHA3/MMP2/VAV3/FYN/EFNA5/EPHB3
R-HSA-5083635	Defective B3GALTL causes Peters-plus syndrome (PpS)	7	7/393	33/7395	0.00146	0.0331	0.0304	ADAMTS16/ADAMTSL2/THBS2/ADAMTS8/THSD1/ADAMTS2/ADAMTS12
R-HSA-186797	Signaling by PDGF	9	9/393	52/7395	0.00148	0.0331	0.0304	SRC/COL5A1/COL6A1/PDGFRA/THBS2/COL6A3/COL6A6/COL5A2/PDGFC

## Sheet: Suppl Table 4 GO DEG down
Down-Regulated DE Genes: Enrichment Analsis Results
GO: Biological Processes
ID	Description	Count	GeneRatio	BgRatio	pvalue	p.adjust	qvalue	geneID
Mitochondria (20)
GO:0007005	mitochondrion organization	51	51/544	456/11485	7.93e-09	4.56e-06	4.54e-06	TOMM34/PPIF/ATP5F1E/FXN/NDUFB6/SLIRP/STOML2/TOMM5/NDUFA8/ATP5PO/NDUFV3/TOMM22/NDUFA6/ATP5ME/TFB2M/DYNLT1/PMPCB/COA1/SDHAF3/TOMM7/SSBP1/RAB29/HAX1/MFF/TIMM8B/UBL5/TMEM126B/IMMP1L/TRIAP1/FUNDC1/HSD17B10/NDUFA1/TAZ/NDUFAF4/COA3/PHB/NDUFS3/AIP/CHCHD2/NDUFAB1/NDUFB10/NDUFB3/NDUFB5/PARL/NDUFB4/ATG3/NDUFS5/NDUFC1/MGARP/NDUFA13/NDUFAF2
GO:0006091	generation of precursor metabolites and energy	43	43/544	428/11485	2.35e-06	0.00058	0.000577	PPIF/ATP5F1E/PPP1R3D/FXN/NDUFB6/STOML2/NDUFA8/ATP5PO/NDUFV3/NDUFA6/PHKB/ATP5ME/PGAM2/AKR1B1/BPGM/PKM/AGL/AK4/PGM1/TPI1/PFKM/DLAT/LDHA/ASPH/THTPA/PGK1/NDUFA1/TAZ/GPI/ENO3/NDUFS3/NDUFAB1/NDUFB10/NDUFB3/NDUFB5/NDUFB4/NDUFS5/SDHB/NDUFC1/ALDH5A1/NDUFA13/NDUFAF2/NDC1
GO:0046034	ATP metabolic process	36	36/544	242/11485	8.24e-10	7.11e-07	7.07e-07	PPIF/ATP5F1E/FXN/NDUFB6/STOML2/NDUFA8/AK1/ATP5PO/NDUFV3/NDUFA6/ATP5ME/PGAM2/BPGM/PKM/AK4/PGM1/TPI1/PFKM/LDHA/PGK1/NDUFA1/TAZ/GPI/ENO3/NDUFS3/NDUFAB1/NDUFB10/NDUFB3/NDUFB5/NDUFB4/NDUFS5/AK2/NMNAT1/NDUFC1/NDUFA13/NDC1
GO:0015980	energy derivation by oxidation of organic compounds	24	24/544	233/11485	0.000284	0.0228	0.0226	PPP1R3D/FXN/NDUFB6/NDUFA8/NDUFV3/NDUFA6/PHKB/AGL/PGM1/DLAT/NDUFA1/TAZ/NDUFS3/NDUFAB1/NDUFB10/NDUFB3/NDUFB5/NDUFB4/NDUFS5/SDHB/NDUFC1/ALDH5A1/NDUFA13/NDUFAF2
GO:0006119	oxidative phosphorylation	23	23/544	109/11485	1.1e-09	7.57e-07	7.53e-07	PPIF/ATP5F1E/FXN/NDUFB6/STOML2/NDUFA8/ATP5PO/NDUFV3/NDUFA6/ATP5ME/AK4/PGK1/NDUFA1/TAZ/NDUFS3/NDUFAB1/NDUFB10/NDUFB3/NDUFB5/NDUFB4/NDUFS5/NDUFC1/NDUFA13
GO:0006839	mitochondrial transport	23	23/544	230/11485	0.000574	0.0354	0.0352	TOMM34/PPIF/ATP5F1E/STOML2/TOMM5/ATP5PO/TOMM22/ATP5ME/DYNLT1/PMPCB/TOMM7/HAX1/MFF/TIMM8B/UBL5/UCP3/IMMP1L/SLC25A10/AIP/SLC25A30/PARL/MGARP/NDUFA13
GO:0140053	mitochondrial gene expression	22	22/544	155/11485	3.72e-06	0.000802	0.000798	TRUB2/MRPS2/TFB2M/MRPS14/MRPL51/MRPL52/HSD17B10/MRPL12/COA3/MRPL27/C1QBP/MRPL16/MRPL23/MRPL22/MRPL30/MRPS25/MRPL43/MRPL47/MRPS15/AURKAIP1/MRPL36/CHCHD1
GO:0033108	mitochondrial respiratory chain complex assembly	21	21/544	79/11485	5.95e-11	6.84e-08	6.8e-08	NDUFB6/NDUFA8/NDUFV3/NDUFA6/COA1/SDHAF3/TMEM126B/NDUFA1/TAZ/NDUFAF4/COA3/NDUFS3/NDUFAB1/NDUFB10/NDUFB3/NDUFB5/NDUFB4/NDUFS5/NDUFC1/NDUFA13/NDUFAF2
GO:0032543	mitochondrial translation	20	20/544	129/11485	2.58e-06	0.000594	0.000591	TRUB2/MRPS2/MRPS14/MRPL51/MRPL52/MRPL12/COA3/MRPL27/C1QBP/MRPL16/MRPL23/MRPL22/MRPL30/MRPS25/MRPL43/MRPL47/MRPS15/AURKAIP1/MRPL36/CHCHD1
GO:0022900	electron transport chain	20	20/544	138/11485	7.43e-06	0.00122	0.00121	NDUFB6/NDUFA8/NDUFV3/NDUFA6/AKR1B1/ASPH/NDUFA1/TAZ/NDUFS3/NDUFAB1/NDUFB10/NDUFB3/NDUFB5/NDUFB4/NDUFS5/SDHB/NDUFC1/ALDH5A1/NDUFA13/NDUFAF2
GO:0045333	cellular respiration	20	20/544	160/11485	6.67e-05	0.00793	0.00789	FXN/NDUFB6/NDUFA8/NDUFV3/NDUFA6/DLAT/NDUFA1/TAZ/NDUFS3/NDUFAB1/NDUFB10/NDUFB3/NDUFB5/NDUFB4/NDUFS5/SDHB/NDUFC1/ALDH5A1/NDUFA13/NDUFAF2
GO:0010257	NADH dehydrogenase complex assembly	19	19/544	56/11485	4.13e-12	7.13e-09	7.09e-09	NDUFB6/NDUFA8/NDUFV3/NDUFA6/COA1/TMEM126B/NDUFA1/TAZ/NDUFAF4/NDUFS3/NDUFAB1/NDUFB10/NDUFB3/NDUFB5/NDUFB4/NDUFS5/NDUFC1/NDUFA13/NDUFAF2
GO:0032981	mitochondrial respiratory chain complex I assembly	19	19/544	56/11485	4.13e-12	7.13e-09	7.09e-09	NDUFB6/NDUFA8/NDUFV3/NDUFA6/COA1/TMEM126B/NDUFA1/TAZ/NDUFAF4/NDUFS3/NDUFAB1/NDUFB10/NDUFB3/NDUFB5/NDUFB4/NDUFS5/NDUFC1/NDUFA13/NDUFAF2
GO:0022904	respiratory electron transport chain	18	18/544	90/11485	1.71e-07	7.38e-05	7.34e-05	NDUFB6/NDUFA8/NDUFV3/NDUFA6/NDUFA1/TAZ/NDUFS3/NDUFAB1/NDUFB10/NDUFB3/NDUFB5/NDUFB4/NDUFS5/SDHB/NDUFC1/ALDH5A1/NDUFA13/NDUFAF2
GO:0070125	mitochondrial translational elongation	17	17/544	85/11485	3.76e-07	0.000144	0.000144	MRPS2/MRPS14/MRPL51/MRPL52/MRPL12/MRPL27/MRPL16/MRPL23/MRPL22/MRPL30/MRPS25/MRPL43/MRPL47/MRPS15/AURKAIP1/MRPL36/CHCHD1
GO:0070126	mitochondrial translational termination	17	17/544	86/11485	4.49e-07	0.000155	0.000154	MRPS2/MRPS14/MRPL51/MRPL52/MRPL12/MRPL27/MRPL16/MRPL23/MRPL22/MRPL30/MRPS25/MRPL43/MRPL47/MRPS15/AURKAIP1/MRPL36/CHCHD1
GO:0042775	mitochondrial ATP synthesis coupled electron transport	15	15/544	71/11485	8.73e-07	0.000251	0.00025	NDUFB6/NDUFA8/NDUFV3/NDUFA6/NDUFA1/TAZ/NDUFS3/NDUFAB1/NDUFB10/NDUFB3/NDUFB5/NDUFB4/NDUFS5/NDUFC1/NDUFA13
GO:0042773	ATP synthesis coupled electron transport	15	15/544	72/11485	1.06e-06	0.00028	0.000279	NDUFB6/NDUFA8/NDUFV3/NDUFA6/NDUFA1/TAZ/NDUFS3/NDUFAB1/NDUFB10/NDUFB3/NDUFB5/NDUFB4/NDUFS5/NDUFC1/NDUFA13
GO:0006120	mitochondrial electron transport, NADH to ubiquinone	14	14/544	45/11485	1.04e-08	5.12e-06	5.1e-06	NDUFB6/NDUFA8/NDUFV3/NDUFA6/NDUFA1/NDUFS3/NDUFAB1/NDUFB10/NDUFB3/NDUFB5/NDUFB4/NDUFS5/NDUFC1/NDUFA13
GO:0006626	protein targeting to mitochondrion	14	14/544	91/11485	8.91e-05	0.00961	0.00956	TOMM34/TOMM5/TOMM22/PMPCB/TOMM7/HAX1/MFF/TIMM8B/UBL5/IMMP1L/AIP/PARL/MGARP/NDUFA13
Purine nucleotides/nucleosides (14)
GO:0009117	nucleotide metabolic process	36	36/544	430/11485	0.000631	0.0367	0.0365	ATP5F1E/UCKL1/STOML2/AK1/ATP5PO/HDDC3/PAICS/PPAT/ATP5ME/NAMPT/PGAM2/NT5C3A/BPGM/PKM/NAXE/AK4/PGM1/TPI1/PFKM/DLAT/LDHA/NOS1/RRM2B/PGK1/TAZ/GPI/NME1/ENO3/GUCY2D/ACSL6/NME6/AK2/NMNAT1/PANK4/NUDT18/NDC1
GO:0006753	nucleoside phosphate metabolic process	36	36/544	437/11485	0.000848	0.0457	0.0455	ATP5F1E/UCKL1/STOML2/AK1/ATP5PO/HDDC3/PAICS/PPAT/ATP5ME/NAMPT/PGAM2/NT5C3A/BPGM/PKM/NAXE/AK4/PGM1/TPI1/PFKM/DLAT/LDHA/NOS1/RRM2B/PGK1/TAZ/GPI/NME1/ENO3/GUCY2D/ACSL6/NME6/AK2/NMNAT1/PANK4/NUDT18/NDC1
GO:0006163	purine nucleotide metabolic process	30	30/544	341/11485	0.0008	0.0445	0.0443	ATP5F1E/STOML2/AK1/ATP5PO/HDDC3/PAICS/PPAT/ATP5ME/PGAM2/BPGM/PKM/AK4/PGM1/TPI1/PFKM/DLAT/LDHA/NOS1/PGK1/TAZ/GPI/NME1/ENO3/GUCY2D/ACSL6/NME6/AK2/PANK4/NUDT18/NDC1
GO:0009165	nucleotide biosynthetic process	23	23/544	220/11485	0.000305	0.0239	0.0238	ATP5F1E/UCKL1/STOML2/AK1/ATP5PO/PAICS/PPAT/ATP5ME/NAMPT/PKM/NAXE/AK4/DLAT/NOS1/RRM2B/TAZ/NME1/GUCY2D/ACSL6/NME6/AK2/NMNAT1/PANK4
GO:1901293	nucleoside phosphate biosynthetic process	23	23/544	224/11485	0.000395	0.0267	0.0266	ATP5F1E/UCKL1/STOML2/AK1/ATP5PO/PAICS/PPAT/ATP5ME/NAMPT/PKM/NAXE/AK4/DLAT/NOS1/RRM2B/TAZ/NME1/GUCY2D/ACSL6/NME6/AK2/NMNAT1/PANK4
GO:0006164	purine nucleotide biosynthetic process	18	18/544	154/11485	0.000355	0.0264	0.0263	ATP5F1E/STOML2/AK1/ATP5PO/PAICS/PPAT/ATP5ME/PKM/AK4/DLAT/NOS1/TAZ/NME1/GUCY2D/ACSL6/NME6/AK2/PANK4
GO:0072522	purine-containing compound biosynthetic process	18	18/544	165/11485	0.000815	0.0447	0.0444	ATP5F1E/STOML2/AK1/ATP5PO/PAICS/PPAT/ATP5ME/PKM/AK4/DLAT/NOS1/TAZ/NME1/GUCY2D/ACSL6/NME6/AK2/PANK4
GO:0009132	nucleoside diphosphate metabolic process	17	17/544	132/11485	0.00016	0.0158	0.0157	AK1/PGAM2/BPGM/PKM/AK4/PGM1/TPI1/PFKM/LDHA/PGK1/GPI/NME1/ENO3/NME6/AK2/NUDT18/NDC1
GO:0009135	purine nucleoside diphosphate metabolic process	15	15/544	116/11485	0.000368	0.0264	0.0263	AK1/PGAM2/BPGM/PKM/AK4/PGM1/TPI1/PFKM/LDHA/PGK1/GPI/ENO3/AK2/NUDT18/NDC1
GO:0006165	nucleoside diphosphate phosphorylation	15	15/544	110/11485	0.000204	0.018	0.0179	AK1/PGAM2/BPGM/PKM/AK4/PGM1/TPI1/PFKM/LDHA/PGK1/GPI/NME1/ENO3/NME6/NDC1
GO:0046939	nucleotide phosphorylation	15	15/544	112/11485	0.000249	0.0205	0.0204	AK1/PGAM2/BPGM/PKM/AK4/PGM1/TPI1/PFKM/LDHA/PGK1/GPI/NME1/ENO3/NME6/NDC1
GO:0009141	nucleoside triphosphate metabolic process	12	12/544	89/11485	0.000956	0.0485	0.0483	ATP5F1E/UCKL1/STOML2/AK1/ATP5PO/ATP5ME/PKM/AK4/RRM2B/TAZ/NME1/NME6
GO:0009142	nucleoside triphosphate biosynthetic process	11	11/544	63/11485	0.000159	0.0158	0.0157	ATP5F1E/UCKL1/STOML2/AK1/ATP5PO/ATP5ME/PKM/AK4/TAZ/NME1/NME6
GO:0009145	purine nucleoside triphosphate biosynthetic process	9	9/544	49/11485	0.000422	0.0275	0.0274	ATP5F1E/STOML2/ATP5PO/ATP5ME/PKM/AK4/TAZ/NME1/NME6
Ribonucleotides (10)
GO:0009259	ribonucleotide metabolic process	30	30/544	335/11485	0.000599	0.0362	0.0361	ATP5F1E/UCKL1/STOML2/AK1/ATP5PO/HDDC3/PAICS/PPAT/ATP5ME/PGAM2/BPGM/PKM/AK4/PGM1/TPI1/PFKM/DLAT/LDHA/PGK1/TAZ/GPI/NME1/ENO3/GUCY2D/ACSL6/NME6/AK2/PANK4/NUDT18/NDC1
GO:0009150	purine ribonucleotide metabolic process	29	29/544	321/11485	0.000638	0.0367	0.0365	ATP5F1E/STOML2/AK1/ATP5PO/HDDC3/PAICS/PPAT/ATP5ME/PGAM2/BPGM/PKM/AK4/PGM1/TPI1/PFKM/DLAT/LDHA/PGK1/TAZ/GPI/NME1/ENO3/GUCY2D/ACSL6/NME6/AK2/PANK4/NUDT18/NDC1
GO:0009260	ribonucleotide biosynthetic process	18	18/544	155/11485	0.000384	0.0265	0.0264	ATP5F1E/UCKL1/STOML2/AK1/ATP5PO/PAICS/PPAT/ATP5ME/PKM/AK4/DLAT/TAZ/NME1/GUCY2D/ACSL6/NME6/AK2/PANK4
GO:0009152	purine ribonucleotide biosynthetic process	17	17/544	143/11485	0.000421	0.0275	0.0274	ATP5F1E/STOML2/AK1/ATP5PO/PAICS/PPAT/ATP5ME/PKM/AK4/DLAT/TAZ/NME1/GUCY2D/ACSL6/NME6/AK2/PANK4
GO:0009179	purine ribonucleoside diphosphate metabolic process	15	15/544	116/11485	0.000368	0.0264	0.0263	AK1/PGAM2/BPGM/PKM/AK4/PGM1/TPI1/PFKM/LDHA/PGK1/GPI/ENO3/AK2/NUDT18/NDC1
GO:0009185	ribonucleoside diphosphate metabolic process	15	15/544	118/11485	0.000443	0.0283	0.0282	AK1/PGAM2/BPGM/PKM/AK4/PGM1/TPI1/PFKM/LDHA/PGK1/GPI/ENO3/AK2/NUDT18/NDC1
GO:0009201	ribonucleoside triphosphate biosynthetic process	10	10/544	54/11485	0.00019	0.0173	0.0172	ATP5F1E/UCKL1/STOML2/ATP5PO/ATP5ME/PKM/AK4/TAZ/NME1/NME6
GO:0009206	purine ribonucleoside triphosphate biosynthetic process	9	9/544	48/11485	0.00036	0.0264	0.0263	ATP5F1E/STOML2/ATP5PO/ATP5ME/PKM/AK4/TAZ/NME1/NME6
GO:0019693	ribose phosphate metabolic process	30	30/544	344/11485	0.000922	0.0482	0.0479	ATP5F1E/UCKL1/STOML2/AK1/ATP5PO/HDDC3/PAICS/PPAT/ATP5ME/PGAM2/BPGM/PKM/AK4/PGM1/TPI1/PFKM/DLAT/LDHA/PGK1/TAZ/GPI/NME1/ENO3/GUCY2D/ACSL6/NME6/AK2/PANK4/NUDT18/NDC1
GO:0046390	ribose phosphate biosynthetic process	18	18/544	161/11485	0.000609	0.0363	0.0361	ATP5F1E/UCKL1/STOML2/AK1/ATP5PO/PAICS/PPAT/ATP5ME/PKM/AK4/DLAT/TAZ/NME1/GUCY2D/ACSL6/NME6/AK2/PANK4
Translation (5)
GO:0006399	tRNA metabolic process	20	20/544	151/11485	2.88e-05	0.00383	0.00381	TP53RK/EXOSC3/SEPHS1/GRSF1/ADAT2/TRMT1L/TRMT12/HSD17B10/LAGE3/POP7/SEPHS2/POLR3K/DDX1/DALRD3/DPH3/OSGEPL1/ZBTB8OS/RPP30/FARS2/THUMPD1
GO:0006415	translational termination	18	18/544	99/11485	7.62e-07	0.000239	0.000238	GLE1/MRPS2/MRPS14/MRPL51/MRPL52/MRPL12/MRPL27/MRPL16/MRPL23/MRPL22/MRPL30/MRPS25/MRPL43/MRPL47/MRPS15/AURKAIP1/MRPL36/CHCHD1
GO:0008033	tRNA processing	18	18/544	115/11485	7.11e-06	0.00122	0.00121	TP53RK/SEPHS1/GRSF1/ADAT2/TRMT1L/TRMT12/HSD17B10/LAGE3/POP7/SEPHS2/POLR3K/DDX1/DPH3/OSGEPL1/ZBTB8OS/RPP30/FARS2/THUMPD1
GO:0006414	translational elongation	18	18/544	125/11485	2.31e-05	0.00332	0.0033	MRPS2/MRPS14/MRPL51/MRPL52/MRPL12/MRPL27/MRPL16/MRPL23/MRPL22/MRPL30/MRPS25/DPH3/MRPL43/MRPL47/MRPS15/AURKAIP1/MRPL36/CHCHD1
GO:0006446	regulation of translational initiation	11	11/544	72/11485	0.000531	0.0333	0.0332	YTHDF1/NCBP1/GLE1/EIF2B1/RPS6KB2/PAIP2/DDX1/POLR2D/BOLL/EIF4A2/PAIP1
Mono and polysaccharide synthesis/metabolism (16)
GO:0006006	glucose metabolic process	18	18/544	167/11485	0.000939	0.0484	0.0481	PPP1R3D/FBP2/CREM/PGAM2/SDHAF3/BPGM/PKM/PGM1/TPI1/PFKM/DLAT/PGK1/GPI/SLC25A10/ENO3/PC/PGP/ALDH5A1
GO:0006090	pyruvate metabolic process	15	15/544	126/11485	0.00089	0.0472	0.047	PGAM2/BPGM/PKM/PGM1/TPI1/PFKM/DLAT/LDHA/PGK1/GPI/SLC16A3/ENO3/PC/GLO1/NDC1
GO:0046031	ADP metabolic process	14	14/544	104/11485	0.000377	0.0265	0.0264	AK1/PGAM2/BPGM/PKM/AK4/PGM1/TPI1/PFKM/LDHA/PGK1/GPI/ENO3/AK2/NDC1
GO:0019319	hexose biosynthetic process	12	12/544	68/11485	7.24e-05	0.00833	0.00829	FBP2/PGAM2/SDHAF3/AKR1B1/PGM1/TPI1/PGK1/GPI/SLC25A10/ENO3/PC/PGP
GO:0046364	monosaccharide biosynthetic process	12	12/544	74/11485	0.000168	0.0162	0.0161	FBP2/PGAM2/SDHAF3/AKR1B1/PGM1/TPI1/PGK1/GPI/SLC25A10/ENO3/PC/PGP
GO:0006094	gluconeogenesis	11	11/544	65/11485	0.000212	0.0182	0.0181	FBP2/PGAM2/SDHAF3/PGM1/TPI1/PGK1/GPI/SLC25A10/ENO3/PC/PGP
GO:0019674	NAD metabolic process	10	10/544	43/11485	2.44e-05	0.00336	0.00335	PGAM2/BPGM/PKM/TPI1/PFKM/LDHA/PGK1/GPI/ENO3/NMNAT1
GO:0019320	hexose catabolic process	9	9/544	45/11485	0.000216	0.0182	0.0181	PGAM2/BPGM/PKM/PGM1/TPI1/PFKM/PGK1/GPI/ENO3
GO:0046365	monosaccharide catabolic process	9	9/544	53/11485	0.00077	0.0436	0.0433	PGAM2/BPGM/PKM/PGM1/TPI1/PFKM/PGK1/GPI/ENO3
GO:0006735	NADH regeneration	8	8/544	23/11485	6.27e-06	0.00114	0.00113	PGAM2/BPGM/PKM/TPI1/PFKM/PGK1/GPI/ENO3
GO:0061621	canonical glycolysis	8	8/544	23/11485	6.27e-06	0.00114	0.00113	PGAM2/BPGM/PKM/TPI1/PFKM/PGK1/GPI/ENO3
GO:0061718	glucose catabolic process to pyruvate	8	8/544	23/11485	6.27e-06	0.00114	0.00113	PGAM2/BPGM/PKM/TPI1/PFKM/PGK1/GPI/ENO3
GO:0061615	glycolytic process through fructose-6-phosphate	8	8/544	24/11485	9.02e-06	0.00135	0.00135	PGAM2/BPGM/PKM/TPI1/PFKM/PGK1/GPI/ENO3
GO:0061620	glycolytic process through glucose-6-phosphate	8	8/544	24/11485	9.02e-06	0.00135	0.00135	PGAM2/BPGM/PKM/TPI1/PFKM/PGK1/GPI/ENO3
GO:0006007	glucose catabolic process	8	8/544	30/11485	5.58e-05	0.00688	0.00684	PGAM2/BPGM/PKM/TPI1/PFKM/PGK1/GPI/ENO3
GO:0006734	NADH metabolic process	8	8/544	35/11485	0.000182	0.017	0.0169	PGAM2/BPGM/PKM/TPI1/PFKM/PGK1/GPI/ENO3
Protein disassembly (3)
GO:0032984	protein-containing complex disassembly	29	29/544	285/11485	8.46e-05	0.00942	0.00937	UBQLN1/CHMP5/GLE1/MRPS2/CHMP2B/MRPS14/TMOD4/MRPL51/SLN/SNAP29/ASPH/MRPL52/NAPA/MRPL12/MRPL27/MRPL16/MRPL23/MRPL22/MRPL30/MRPS25/MRPL43/MRPL47/MRPS15/CAPZB/AURKAIP1/CHMP7/HMGA1/MRPL36/CHCHD1
GO:0022411	cellular component disassembly	40	40/544	460/11485	0.000145	0.0151	0.0151	UBQLN1/CHMP5/GLE1/ENDOG/MRPS2/CHMP2B/CNEP1R1/TOMM7/MRPS14/HAX1/TMOD4/MRPL51/SLN/SNAP29/DENR/ASPH/MRPL52/FUNDC1/NAPA/MRPL12/MRPL27/MRPL16/MRPL23/MRPL22/MRPL30/LPIN1/MRPS25/MRPL43/MRPL47/ATG3/MRPS15/CAPZB/PADI2/DFFA/NMNAT1/AURKAIP1/CHMP7/HMGA1/MRPL36/CHCHD1
GO:0043624	cellular protein complex disassembly	23	23/544	190/11485	3.24e-05	0.00414	0.00412	GLE1/MRPS2/MRPS14/TMOD4/MRPL51/SLN/ASPH/MRPL52/NAPA/MRPL12/MRPL27/MRPL16/MRPL23/MRPL22/MRPL30/MRPS25/MRPL43/MRPL47/MRPS15/CAPZB/AURKAIP1/MRPL36/CHCHD1
GO: Cellular Component
ID	Description	Count	GeneRatio	BgRatio	pvalue	p.adjust	qvalue	geneID
Mitochondria (16)
GO:0005743	mitochondrial inner membrane	61	61/561	383/11917	2.08e-17	1.01e-14	9.41e-15	PPIF/ATP5F1E/NDUFB6/ATP5MPL/STOML2/NDUFA8/ENDOG/MRPS2/ATP5PO/NDUFV3/NDUFA6/COQ2/ATP5ME/PMPCB/COA1/MRPS14/MRPL51/TIMM8B/TMEM126A/TMEM126B/UCP3/IMMP1L/MRPL52/NDUFA1/TAZ/L2HGDH/NDUFAF4/SLC25A10/MRPL12/SLC25A19/SLC25A39/COA3/PHB/MRPL27/NDUFS3/MRPL16/MRPL23/NDUFAB1/NDUFB10/HIGD2A/MRPL22/MRPL30/MRPS25/SLC25A26/SLC25A30/NDUFB3/MRPL43/MRPL47/NDUFB5/PARL/NDUFB4/NDUFS5/MRPS15/SDHB/SLC25A34/AURKAIP1/NDUFC1/…
GO:0019866	organelle inner membrane	62	62/561	428/11917	1.21e-15	2.93e-13	2.73e-13	PPIF/ATP5F1E/NDUFB6/ATP5MPL/STOML2/NDUFA8/ENDOG/MRPS2/ATP5PO/NDUFV3/NDUFA6/NUTF2/COQ2/ATP5ME/PMPCB/COA1/MRPS14/MRPL51/TIMM8B/TMEM126A/TMEM126B/UCP3/IMMP1L/MRPL52/NDUFA1/TAZ/L2HGDH/NDUFAF4/SLC25A10/MRPL12/SLC25A19/SLC25A39/COA3/PHB/MRPL27/NDUFS3/MRPL16/MRPL23/NDUFAB1/NDUFB10/HIGD2A/MRPL22/MRPL30/MRPS25/SLC25A26/SLC25A30/NDUFB3/MRPL43/MRPL47/NDUFB5/PARL/NDUFB4/NDUFS5/MRPS15/SDHB/SLC25A34/AURKAIP1/N…
GO:0098798	mitochondrial protein complex	43	43/561	227/11917	2.67e-15	4.32e-13	4.03e-13	PPIF/ATP5F1E/NDUFB6/ATP5MPL/TOMM5/NDUFA8/MRPS2/ATP5PO/NDUFV3/TOMM22/NDUFA6/ATP5ME/PMPCB/TOMM7/MRPS14/MRPL51/DLAT/TIMM8B/IMMP1L/MRPL52/HSD17B10/NDUFA1/MRPL12/COA3/MRPL27/NDUFS3/MRPL16/MRPL23/NDUFAB1/NDUFB10/MRPL22/MRPL30/NDUFB3/MRPL43/MRPL47/NDUFB5/NDUFB4/NDUFS5/MRPS15/SDHB/NDUFC1/NDUFA13/MRPL36
GO:0005747	mitochondrial respiratory chain complex I	14	14/561	41/11917	2.43e-09	1.96e-07	1.83e-07	NDUFB6/NDUFA8/NDUFV3/NDUFA6/NDUFA1/NDUFS3/NDUFAB1/NDUFB10/NDUFB3/NDUFB5/NDUFB4/NDUFS5/NDUFC1/NDUFA13
GO:0030964	NADH dehydrogenase complex	14	14/561	41/11917	2.43e-09	1.96e-07	1.83e-07	NDUFB6/NDUFA8/NDUFV3/NDUFA6/NDUFA1/NDUFS3/NDUFAB1/NDUFB10/NDUFB3/NDUFB5/NDUFB4/NDUFS5/NDUFC1/NDUFA13
GO:0045271	respiratory chain complex I	14	14/561	41/11917	2.43e-09	1.96e-07	1.83e-07	NDUFB6/NDUFA8/NDUFV3/NDUFA6/NDUFA1/NDUFS3/NDUFAB1/NDUFB10/NDUFB3/NDUFB5/NDUFB4/NDUFS5/NDUFC1/NDUFA13
GO:0098800	inner mitochondrial membrane protein complex	22	22/561	109/11917	5.5e-09	3.81e-07	3.56e-07	PPIF/ATP5F1E/NDUFB6/ATP5MPL/NDUFA8/ATP5PO/NDUFV3/NDUFA6/ATP5ME/IMMP1L/NDUFA1/COA3/NDUFS3/NDUFAB1/NDUFB10/NDUFB3/NDUFB5/NDUFB4/NDUFS5/SDHB/NDUFC1/NDUFA13
GO:0098803	respiratory chain complex	16	16/561	60/11917	1.02e-08	6.2e-07	5.79e-07	NDUFB6/NDUFA8/NDUFV3/NDUFA6/NDUFA1/COA3/NDUFS3/NDUFAB1/NDUFB10/NDUFB3/NDUFB5/NDUFB4/NDUFS5/SDHB/NDUFC1/NDUFA13
GO:0070469	respirasome	17	17/561	69/11917	1.31e-08	7.05e-07	6.58e-07	NDUFB6/NDUFA8/NDUFV3/NDUFA6/NDUFA1/COA3/NDUFS3/NDUFAB1/NDUFB10/HIGD2A/NDUFB3/NDUFB5/NDUFB4/NDUFS5/SDHB/NDUFC1/NDUFA13
GO:0005746	mitochondrial respirasome	16	16/561	64/11917	2.8e-08	1.36e-06	1.27e-06	NDUFB6/NDUFA8/NDUFV3/NDUFA6/NDUFA1/COA3/NDUFS3/NDUFAB1/NDUFB10/NDUFB3/NDUFB5/NDUFB4/NDUFS5/SDHB/NDUFC1/NDUFA13
GO:0005759	mitochondrial matrix	44	44/561	421/11917	5.27e-07	2.32e-05	2.17e-05	PPIF/ATP5F1E/ISCA1/FXN/TRUB2/MRPS2/TXN2/GRSF1/TFB2M/PYCR2/PMPCB/SDHAF3/HIBADH/SSBP1/MRPS14/NAXE/AK4/MRPL51/DLAT/PPTC7/MRPL52/RIDA/HSD17B10/MRPL12/MRPL27/C1QBP/NDUFS3/MRPL16/PC/MRPL23/NDUFAB1/MRPL22/MRPL30/LIPT1/OAT/PCCB/PCCA/MRPL43/MRPL47/MRPS15/FARS2/ALDH5A1/MRPL36/CHCHD1
GO:1990204	oxidoreductase complex	16	16/561	90/11917	3.95e-06	0.000137	0.000128	NDUFB6/NDUFA8/NDUFV3/NDUFA6/DLAT/NDUFA1/NDUFS3/NDUFAB1/NDUFB10/NDUFB3/NDUFB5/NDUFB4/NDUFS5/SDHB/NDUFC1/NDUFA13
GO:0005762	mitochondrial large ribosomal subunit	12	12/561	55/11917	7.21e-06	0.000219	0.000204	MRPL51/MRPL52/MRPL12/MRPL27/MRPL16/MRPL23/NDUFAB1/MRPL22/MRPL30/MRPL43/MRPL47/MRPL36
GO:0005753	mitochondrial proton-transporting ATP synthase complex	5	5/561	18/11917	0.00117	0.0283	0.0264	PPIF/ATP5F1E/ATP5MPL/ATP5PO/ATP5ME
GO:0045259	proton-transporting ATP synthase complex	5	5/561	18/11917	0.00117	0.0283	0.0264	PPIF/ATP5F1E/ATP5MPL/ATP5PO/ATP5ME
GO:0005758	mitochondrial intermembrane space	10	10/561	72/11917	0.0019	0.0419	0.0391	STOML2/NDUFA8/SDHAF3/HAX1/TIMM8B/TRIAP1/CHCHD7/CHCHD2/NDUFS5/AK2
Ribosome (3)
GO:0000315	organellar large ribosomal subunit	12	12/561	55/11917	7.21e-06	0.000219	0.000204	MRPL51/MRPL52/MRPL12/MRPL27/MRPL16/MRPL23/NDUFAB1/MRPL22/MRPL30/MRPL43/MRPL47/MRPL36
GO:0000313	organellar ribosome	16	16/561	83/11917	1.29e-06	4.82e-05	4.5e-05	MRPS2/MRPS14/MRPL51/MRPL52/MRPL12/MRPL27/MRPL16/MRPL23/NDUFAB1/MRPL22/MRPL30/MRPL43/MRPL47/MRPS15/MRPL36/CHCHD1
GO:0005761	mitochondrial ribosome	16	16/561	83/11917	1.29e-06	4.82e-05	4.5e-05	MRPS2/MRPS14/MRPL51/MRPL52/MRPL12/MRPL27/MRPL16/MRPL23/NDUFAB1/MRPL22/MRPL30/MRPL43/MRPL47/MRPS15/MRPL36/CHCHD1
Other (3)
GO:0000151	ubiquitin ligase complex	25	25/561	258/11917	0.000496	0.0141	0.0132	GID8/DCAF12/ASB2/DCAF10/CDC26/ARIH1/CACYBP/CKS1B/FBXO21/FBXW11/MED7/UBE2D2/UBE2B/FBXO48/CRBN/UBE2E1/ANAPC13/RNF7/CDC16/ATG3/RNF11/MAD2L2/PLRG1/UBR2/ANAPC16
GO:0072546	ER membrane protein complex	4	4/561	10/11917	0.000813	0.0219	0.0204	EMC4/EMC2/EMC9/MMGT1
GO:0031970	organelle envelope lumen	11	11/561	80/11917	0.00125	0.0288	0.0269	STOML2/NDUFA8/SDHAF3/CACYBP/HAX1/TIMM8B/TRIAP1/CHCHD7/CHCHD2/NDUFS5/AK2
GO: Molecular Function
ID	Description	Count	GeneRatio	BgRatio	pvalue	p.adjust	qvalue	geneID
Mitochondrial (5)
GO:0003954	NADH dehydrogenase activity	15	15/540	36/11504	2.18e-11	4.29e-09	4.21e-09	NDUFB6/NDUFA8/NDUFV3/NDUFA6/NDUFA1/NDUFS3/NDUFAB1/NDUFB10/NDUFB3/NDUFB5/NDUFB4/NDUFS5/NDUFC1/NDUFA13/NDUFAF2
GO:0008137	NADH dehydrogenase (ubiquinone) activity	15	15/540	36/11504	2.18e-11	4.29e-09	4.21e-09	NDUFB6/NDUFA8/NDUFV3/NDUFA6/NDUFA1/NDUFS3/NDUFAB1/NDUFB10/NDUFB3/NDUFB5/NDUFB4/NDUFS5/NDUFC1/NDUFA13/NDUFAF2
GO:0050136	NADH dehydrogenase (quinone) activity	15	15/540	36/11504	2.18e-11	4.29e-09	4.21e-09	NDUFB6/NDUFA8/NDUFV3/NDUFA6/NDUFA1/NDUFS3/NDUFAB1/NDUFB10/NDUFB3/NDUFB5/NDUFB4/NDUFS5/NDUFC1/NDUFA13/NDUFAF2
GO:0016655	oxidoreductase activity, acting on NAD(P)H, quinone or similar compound as acceptor	15	15/540	44/11504	6.35e-10	9.37e-08	9.19e-08	NDUFB6/NDUFA8/NDUFV3/NDUFA6/NDUFA1/NDUFS3/NDUFAB1/NDUFB10/NDUFB3/NDUFB5/NDUFB4/NDUFS5/NDUFC1/NDUFA13/NDUFAF2
GO:0016651	oxidoreductase activity, acting on NAD(P)H	19	19/540	82/11504	5.22e-09	6.16e-07	6.04e-07	NDUFB6/NDUFA8/NDUFV3/NDUFA6/NOS1/PGK1/NDUFA1/NXN/TXNDC17/NDUFS3/NDUFAB1/NDUFB10/NDUFB3/NDUFB5/NDUFB4/NDUFS5/NDUFC1/NDUFA13/NDUFAF2
KEGG Pathways
ID	Description	Count	GeneRatio	BgRatio	pvalue	p.adjust	qvalue	geneID
hsa04714	Thermogenesis	27	27/258	182/5289	1.46e-07	3.48e-05	3.26e-05	ATP5F1E/NDUFB6/NDUFA8/ATP5PO/NDUFV3/NDUFA6/ATP5ME/COA1/RHEB/NDUFA1/SOS2/NDUFAF4/COA3/NDUFS3/RPS6KB2/HRAS/NDUFAB1/NDUFB10/ACSL6/NDUFB3/NDUFB5/NDUFB4/NDUFS5/SDHB/NDUFC1/NDUFA13/NDUFAF2
hsa05010	Alzheimer disease	26	26/258	279/5289	0.000969	0.0192	0.018	PPIF/ATP5F1E/NDUFB6/NDUFA8/ATP5PO/NDUFV3/NDUFA6/PPP3CA/APH1A/NOS1/HSD17B10/NDUFA1/PSENEN/NDUFS3/HRAS/NDUFAB1/NDUFB10/SEM1/NDUFB3/NDUFB5/NDUFB4/NDUFS5/SDHB/PPID/NDUFC1/NDUFA13
hsa05014	Amyotrophic lateral sclerosis	26	26/258	281/5289	0.00108	0.0197	0.0185	ATP5F1E/UBQLN1/NDUFB6/NCBP1/NDUFA8/GLE1/CHMP2B/ATP5PO/NDUFV3/NDUFA6/PPP3CA/NOS1/NDUFA1/NDUFS3/NDUFAB1/NDUFB10/WDR41/SEM1/NDUFB3/NDUFB5/NDUFB4/NDUFS5/SDHB/NDUFC1/NDUFA13/NDC1
hsa05016	Huntington disease	22	22/258	237/5289	0.0025	0.0372	0.0349	PPIF/ATP5F1E/NDUFB6/NDUFA8/ATP5PO/NDUFV3/NDUFA6/NDUFA1/AP2S1/NDUFS3/NDUFAB1/NDUFB10/SEM1/POLR2D/NDUFB3/NDUFB5/AP2M1/NDUFB4/NDUFS5/SDHB/NDUFC1/NDUFA13
hsa05012	Parkinson disease	21	21/258	192/5289	0.000379	0.01	0.00939	PPIF/ATP5F1E/NDUFB6/NDUFA8/ATP5PO/NDUFV3/TXN2/NDUFA6/NDUFA1/UBE2G1/NDUFS3/NDUFAB1/NDUFB10/SEM1/NDUFB3/NDUFB5/NDUFB4/NDUFS5/SDHB/NDUFC1/NDUFA13
hsa05020	Prion disease	20	20/258	202/5289	0.00183	0.031	0.0291	PPIF/ATP5F1E/NDUFB6/NDUFA8/ATP5PO/NDUFV3/NDUFA6/PPP3CA/NDUFA1/NDUFS3/NDUFAB1/NDUFB10/SEM1/NDUFB3/NDUFB5/NDUFB4/NDUFS5/SDHB/NDUFC1/NDUFA13
hsa00190	Oxidative phosphorylation	18	18/258	92/5289	3.07e-07	3.65e-05	3.43e-05	ATP5F1E/NDUFB6/NDUFA8/ATP5PO/NDUFV3/NDUFA6/ATP5ME/NDUFA1/NDUFS3/NDUFAB1/NDUFB10/NDUFB3/NDUFB5/NDUFB4/NDUFS5/SDHB/NDUFC1/NDUFA13
hsa05415	Diabetic cardiomyopathy	18	18/258	161/5289	0.000764	0.0165	0.0155	PPIF/ATP5F1E/NDUFB6/NDUFA8/ATP5PO/NDUFV3/NDUFA6/NDUFA1/NDUFS3/NDUFAB1/NDUFB10/NDUFB3/NDUFB5/NDUFB4/NDUFS5/SDHB/NDUFC1/NDUFA13
hsa04932	Non-alcoholic fatty liver disease	17	17/258	123/5289	8.29e-05	0.00282	0.00264	NDUFB6/NDUFA8/NDUFV3/NDUFA6/MLXIP/NDUFA1/MLX/NDUFS3/NDUFAB1/NDUFB10/NDUFB3/NDUFB5/NDUFB4/NDUFS5/SDHB/NDUFC1/NDUFA13
hsa01200	Carbon metabolism	15	15/258	94/5289	4.05e-05	0.00241	0.00226	FBP2/PGAM2/PKM/TPI1/PFKM/DLAT/PGK1/GPI/ENO3/PC/PSPH/PGP/PCCB/PCCA/SDHB
hsa04723	Retrograde endocannabinoid signaling	15	15/258	98/5289	6.67e-05	0.00265	0.00248	NDUFB6/NDUFA8/NDUFV3/NDUFA6/NAPEPLD/NDUFA1/NDUFS3/NDUFAB1/NDUFB10/NDUFB3/NDUFB5/NDUFB4/NDUFS5/NDUFC1/NDUFA13
hsa00230	Purine metabolism	14	14/258	108/5289	0.000686	0.0163	0.0153	AK1/HDDC3/PAICS/PPAT/NT5C3A/PKM/AK4/PGM1/RRM2B/NME1/GUCY2D/PDE6A/NME6/AK2
hsa01240	Biosynthesis of cofactors	13	13/258	109/5289	0.0023	0.0364	0.0341	ALPL/AK1/COQ2/PKM/AK4/NME1/LIPT1/SPR/NME6/PHOSPHO2/AK2/NMNAT1/MOCS2
hsa00010	Glycolysis / Gluconeogenesis	12	12/258	43/5289	5.57e-07	4.42e-05	4.15e-05	FBP2/PGAM2/BPGM/PKM/PGM1/TPI1/PFKM/DLAT/LDHA/PGK1/GPI/ENO3
hsa01230	Biosynthesis of amino acids	10	10/258	56/5289	0.000312	0.00928	0.0087	MTR/PYCR2/PGAM2/PKM/TPI1/PFKM/PGK1/ENO3/PC/PSPH
hsa00730	Thiamine metabolism	5	5/258	1989-10-01	5.47e-05	0.00261	0.00244	ALPL/AK1/AK4/THTPA/AK2
Reactome Pathways
ID	Description	Count	GeneRatio	BgRatio	pvalue	p.adjust	qvalue	geneID
Mitochondria
R-HSA-6799198	Complex I biogenesis	17	17/365	47/7395	2.99e-11	2.43e-08	2.36e-08	NDUFB6/NDUFA8/NDUFV3/NDUFA6/TMEM126B/NDUFA1/NDUFAF4/NDUFS3/NDUFAB1/NDUFB10/NDUFB3/NDUFB5/NDUFB4/NDUFS5/NDUFC1/NDUFA13/NDUFAF2
R-HSA-163200	Respiratory electron transport, ATP synthesis by chemiosmotic coupling, and heat production by uncoupling proteins.	22	22/365	92/7395	3.69e-10	1.3e-07	1.26e-07	ATP5F1E/NDUFB6/NDUFA8/ATP5PO/NDUFV3/NDUFA6/ATP5ME/TMEM126B/UCP3/NDUFA1/NDUFAF4/NDUFS3/NDUFAB1/NDUFB10/NDUFB3/NDUFB5/NDUFB4/NDUFS5/SDHB/NDUFC1/NDUFA13/NDUFAF2
R-HSA-1428517	The citric acid (TCA) cycle and respiratory electron transport	27	27/365	138/7395	4.8e-10	1.3e-07	1.26e-07	ATP5F1E/NDUFB6/NDUFA8/ATP5PO/NDUFV3/NDUFA6/ATP5ME/DLAT/TMEM126B/UCP3/LDHA/NDUFA1/L2HGDH/NDUFAF4/SLC16A3/NDUFS3/NDUFAB1/NDUFB10/NDUFB3/NDUFB5/NDUFB4/NDUFS5/SDHB/NDUFC1/GLO1/NDUFA13/NDUFAF2
R-HSA-611105	Respiratory electron transport	18	18/365	73/7395	9.04e-09	1.84e-06	1.79e-06	NDUFB6/NDUFA8/NDUFV3/NDUFA6/TMEM126B/NDUFA1/NDUFAF4/NDUFS3/NDUFAB1/NDUFB10/NDUFB3/NDUFB5/NDUFB4/NDUFS5/SDHB/NDUFC1/NDUFA13/NDUFAF2
R-HSA-5368286	Mitochondrial translation initiation	17	17/365	84/7395	5.17e-07	6.02e-05	5.84e-05	MRPS2/MRPS14/MRPL51/MRPL52/MRPL12/MRPL27/MRPL16/MRPL23/MRPL22/MRPL30/MRPS25/MRPL43/MRPL47/MRPS15/AURKAIP1/MRPL36/CHCHD1
R-HSA-5389840	Mitochondrial translation elongation	17	17/365	84/7395	5.17e-07	6.02e-05	5.84e-05	MRPS2/MRPS14/MRPL51/MRPL52/MRPL12/MRPL27/MRPL16/MRPL23/MRPL22/MRPL30/MRPS25/MRPL43/MRPL47/MRPS15/AURKAIP1/MRPL36/CHCHD1
R-HSA-5419276	Mitochondrial translation termination	17	17/365	84/7395	5.17e-07	6.02e-05	5.84e-05	MRPS2/MRPS14/MRPL51/MRPL52/MRPL12/MRPL27/MRPL16/MRPL23/MRPL22/MRPL30/MRPS25/MRPL43/MRPL47/MRPS15/AURKAIP1/MRPL36/CHCHD1
R-HSA-5368287	Mitochondrial translation	17	17/365	90/7395	1.44e-06	0.000147	0.000142	MRPS2/MRPS14/MRPL51/MRPL52/MRPL12/MRPL27/MRPL16/MRPL23/MRPL22/MRPL30/MRPS25/MRPL43/MRPL47/MRPS15/AURKAIP1/MRPL36/CHCHD1
R-HSA-1268020	Mitochondrial protein import	11	11/365	61/7395	0.000164	0.0122	0.0118	FXN/TOMM5/TOMM22/CMC2/PMPCB/TOMM7/TIMM8B/HSCB/CHCHD7/TAZ/CHCHD2
Glucose/glycogen
R-HSA-70263	Gluconeogenesis	8	8/365	27/7395	3.17e-05	0.00287	0.00278	FBP2/PGAM2/TPI1/PGK1/GPI/SLC25A10/ENO3/PC
R-HSA-70326	Glucose metabolism	13	13/365	76/7395	7.49e-05	0.00611	0.00592	FBP2/PGAM2/BPGM/PKM/TPI1/PFKM/PGK1/GPI/SLC25A10/ENO3/PC/PGP/NDC1
R-HSA-70171	Glycolysis	10	10/365	60/7395	0.000626	0.0392	0.0381	PGAM2/BPGM/PKM/TPI1/PFKM/PGK1/GPI/ENO3/PGP/NDC1
Other
R-HSA-9609507	Protein localization	18	18/365	147/7395	0.000309	0.021	0.0204	FXN/TOMM5/TOMM22/CMC2/PMPCB/SEC61G/TOMM7/TIMM8B/HSCB/CHCHD7/USP9X/TAZ/DDO/CHCHD2/DECR2/UBE2D2/PAOX/PEX10

## Sheet: Supplemental Table 5 DEP
Significant differentially expressed proteins in equine myotonic dystrophy versus controls organized by functional group, their protein and gene names, accession number, molecular weight, P value and log2 fold change (FC).
Functional Group	Identified Proteins (1000)	Gene Name	Accession Number	Molecular Weight	Permutation Test Benjamini-Hochberg (p < 0.01390)	Log2 FC (Affected / Reference)
Mitochondria (39)
Membrane transport (5)
178	MICOS complex subunit MIC19 isoform X2 [Equus caballus]	CHCHD3	XP_001498266.5 (+3)	29 kDa	0.003	0.48
92	voltage-dependent anion-selective channel protein 3 [Equus caballus]	VDAC3	NP_001296239.1 (+2)	31 kDa	0.00013	0.25
100	voltage-dependent anion-selective channel protein 1 [Equus caballus]	VDAC1	XP_005599487.1 (+1)	31 kDa	0.00016	0.11
95	Cluster of creatine kinase S-type, mitochondrial [Equus caballus] (XP_001918374.1)	CKMT2	XP_001918374.1 [3]	48 kDa	0.00013	-0.15
127	Cluster of ADP/ATP translocase 1 [Equus caballus] (XP_001491279.3)	SLC25A4	XP_001491279.3 [3]	33 kDa	0.00094	-0.19
Complexes (13)
162	NADH dehydrogenase [ubiquinone] 1 alpha subcomplex subunit 7 [Equus caballus]	NDUFA1	XP_001497189.2	13 kDa	0.002	0.38
199	NADH dehydrogenase [ubiquinone] iron-sulfur protein 6, mitochondrial [Equus caballus]	NDUFS6	XP_001501844.1	13 kDa	0.005	0.37
63	NADH dehydrogenase [ubiquinone] 1 beta subcomplex subunit 7 isoform X2 [Equus caballus]	NDUFB7	XP_014596933.2 (+1)	16 kDa	< 0.0001	0.34
232	NADH dehydrogenase [ubiquinone] 1 alpha subcomplex subunit 8 [Equus caballus]	NDUFA8	XP_001504764.1	20 kDa	0.011	0.27
229	NADH dehydrogenase [ubiquinone] 1 subunit C2 [Equus caballus]	NDUFC2	XP_023501418.1	14 kDa	0.01	0.26
216	NADH dehydrogenase [ubiquinone] 1 alpha subcomplex subunit 2 [Equus caballus]	NDUFA2	XP_001504210.2 (+3)	11 kDa	0.007	0.18
137	electron transfer flavoprotein-ubiquinone oxidoreductase, mitochondrial isoform X1 [Equus caballus]	ETFDH	XP_001500392.1	69 kDa	0.001	0.33
187	cytochrome b-c1 complex subunit 1, mitochondrial isoform X2 [Equus caballus]	UQCRFS1	XP_001498993.3 (+1)	53 kDa	0.0037	0.19
173	cytochrome b-c1 complex subunit 7 [Equus caballus]	MT-CYB	XP_001490464.1	14 kDa	0.003	0.17
215	cytochrome c oxidase subunit 6C [Equus caballus]	COX6C	XP_001492054.1 (+1)	9 kDa	0.007	0.33
238	ATP synthase F(0) complex subunit B1, mitochondrial [Equus caballus]	ATP5PB	XP_001917964.1	29 kDa	0.012	0.17
129	ATP synthase subunit alpha, mitochondrial [Equus caballus]	ATP5F1A	XP_005612929.1	60 kDa	0.001	0.08
241	thiosulfate sulfurtransferase [Equus caballus]	TST	XP_023487054.1	38 kDa	0.012	0.35
TCA cycle (5)
124	hydroxyacylglutathione hydrolase, mitochondrial isoform X2 [Equus caballus]	HAGH	XP_005599127.1 (+1)	30 kDa	0.00079	0.29
148	GTP:AMP phosphotransferase AK3, mitochondrial [Equus caballus]	AK3	XP_023483074.1 (+1)	25 kDa	0.001	0.29
131	citrate synthase, mitochondrial [Equus caballus]	CS	NP_001182444.1	52 kDa	0.001	0.14
126	aconitate hydratase, mitochondrial [Equus caballus]	ACO2	XP_001502551.3	88 kDa	0.00091	0.07
228	malate dehydrogenase, mitochondrial [Equus caballus]	MDH2	NP_001182455.1	36 kDa	0.01	-0.15
Fatty acid oxidation (3)
91	medium-chain specific acyl-CoA dehydrogenase, mitochondrial isoform X2 [Equus caballus]	ACADM	XP_001497474.2 (+1)	46 kDa	0.00012	0.25
207	long-chain-fatty-acid--CoA ligase 1 isoform X4 [Equus caballus]	ACSL1	XP_014592112.1 (+1)	78 kDa	0.006	0.1
208	3-hydroxyacyl-CoA dehydrogenase type-2 isoform X2 [Equus caballus]	HADHA	XP_001495357.1 (+1)	27 kDa	0.006	-0.13
Amino acid metabolism (5)
115	delta-1-pyrroline-5-carboxylate dehydrogenase, mitochondrial [Equus caballus]	P5CDH (ALDH4A1)	XP_023491391.1	62 kDa	0.00038	0.47
213	aspartate aminotransferase, mitochondrial [Equus caballus]	GOT2	XP_001495474.1	47 kDa	0.007	0.09
200	peptidyl-prolyl cis-trans isomerase F, mitochondrial [Equus caballus]	PIN1F	XP_001503183.3	22 kDa	0.005	-0.28
564.1	calcium-binding mitochondrial carrier protein Aralar2 isoform X2 [Equus caballus]	ARALAR2 (SLC25A13)	XP_014594633.2 (+1)	74 kDa	0.001	-0.32
182	3-hydroxyisobutyrate dehydrogenase, mitochondrial isoform X1 [Equus caballus]	HIBADH	XP_001499924.1	35 kDa	0.003	-0.36
Antioxidants (2)
237	Cluster of NAD(P) transhydrogenase, mitochondrial isoform X1 [Equus caballus] (XP_001498209.2)	NNT	XP_001498209.2 [6]	114 kDa	0.012	0.06
158	peroxiredoxin-5, mitochondrial [Equus caballus]	PRDX5	XP_023510076.1	23 kDa	0.0017	-0.2
Apoptosis (2)
240	programmed cell death 6-interacting protein isoform X2 [Equus caballus]	PDCD6IP	XP_001490025.1 (+1)	96 kDa	0.012	0.27
192	programmed cell death protein 5 [Equus caballus]	PDC5	XP_023505250.1	14 kDa	0.004	0.17
Other (4)
145	NAD(P)H-hydrate epimerase [Equus caballus]	NAXE	XP_001500364.1	31 kDa	0.001	0.2
160	Cluster of aldehyde dehydrogenase, mitochondrial [Equus caballus] (XP_005612652.2)	ALDH	XP_005612652.2 [2]	57 kDa	0.002	0.12
78	trifunctional enzyme subunit beta, mitochondrial [Equus caballus]	HADHB	XP_001918227.2 (+4)	51 kDa	< 0.0001	0.25
85	phosphate carrier protein, mitochondrial isoform X1 [Equus caballus]	SLC25A3	XP_023487017.1 (+2)	40 kDa	< 0.0001	0.36
Transcriptional regulators (14)
56	Cluster of histone H1.2 [Equus caballus] (XP_005603676.1)	HIST1H1C	XP_005603676.1 [4]	21 kDa	< 0.0001	1.45
233	sp|MYG_HUMAN|	MYG1	sp|MYG_HUMAN|	17 kDa	0.011	1.44
118	phosphate carrier protein, mitochondrial isoform X1 [Equus caballus]	H1-5	XP_001505082.1	23 kDa	0.0004	0.85
23	C-_U-editing enzyme APOBEC-2 [Equus caballus]	APOBEC-2	XP_001500888.1	26 kDa	< 0.0001	0.77
42	Cluster of high mobility group protein B1 [Equus caballus] (NP_001075304.1)	HMGB1	NP_001075304.1 [2]	25 kDa	< 0.0001	0.76
55	galectin-1 [Equus caballus]	LGALS1	XP_001501082.3	15 kDa	< 0.0001	0.73
14	LIM and cysteine-rich domains protein 1 isoform X2 [Equus caballus]	LMCD1	XP_001491789.3 (+2)	41 kDa	< 0.0001	0.66
70	elongation factor 1-gamma [Equus caballus]	ELOF1	NP_001075254.1	50 kDa	< 0.0001	0.57
114	NAD-dependent protein deacylase sirtuin-5, mitochondrial [Equus caballus]	SIRT5	XP_023480240.1	34 kDa	0.00036	0.44
24	lamin [Equus caballus]	LMN	XP_001499938.1	74 kDa	< 0.0001	0.44
230	acidic leucine-rich nuclear phosphoprotein 32 family member A isoform X2 [Equus caballus]	ANP32B	XP_001495860.2 (+5)	29 kDa	0.01	0.42
462.1	histone H2A type 2-A [Equus caballus]	H2AZ1	XP_001488204.1 (+7)	14 kDa	0.001	0.38
140	histone-lysine N-methyltransferase SMYD1 isoform X1 [Equus caballus]	SMYD1	XP_001497840.1 (+1)	57 kDa	0.001	0.34
132	Cluster of heat shock protein HSP 90-alpha [Equus caballus] (NP_001157427.1)	HSP90AA1	NP_001157427.1 [4]	85 kDa	0.001	0.16
Cell Cycle Regulation (3)
143	protein S100-A4 [Equus caballus]	S100A4	XP_001494655.1 (+1)	12 kDa	0.001	1.36
166	protein S100-A1 [Equus caballus]	S100A1	XP_005610159.1 (+1)	10 kDa	0.002	0.93
227	enhancer of rudimentary homolog [Equus caballus]	ERH	XP_003364084.1	12 kDa	0.009	0.82
Translation (19)
154	60S ribosomal protein L3-like [Equus caballus]	RPL3-like	XP_001497954.1	46 kDa	0.001	0.95
153	60S ribosomal protein L6 [Equus caballus]	RPL6	NP_001296194.1	34 kDa	0.001	0.83
94	40S ribosomal protein S20 [Equus caballus]	RPS20	XP_005613181.1	13 kDa	0.00013	0.8
101	60S ribosomal protein L15 [Equus caballus]	RPL15	XP_001494663.1	24 kDa	0.00016	0.8
113	eukaryotic translation initiation factor 4 gamma 1 [Equus caballus]	EIF4G1	NP_001157343.1 (+6)	176 kDa	0.00035	0.77
157	60S ribosomal protein L36 [Equus caballus]	RPL36	XP_023500308.1	12 kDa	0.001	0.69
167	40S ribosomal protein S10 [Equus caballus]	RPS10	XP_023480524.1	19 kDa	0.002	0.68
248	40S ribosomal protein S14 [Equus caballus]	RPS14	XP_001503764.1	16 kDa	0.013	0.65
180	heterogeneous nuclear ribonucleoproteins A2/B1 isoform X1 [Equus caballus]	HNRNPA2/B1	XP_023495162.1 (+3)	37 kDa	0.003	0.65
110	60S ribosomal protein L7 [Equus caballus]	RPL7	NP_001157336.1 (+1)	29 kDa	0.0003	0.58
195	eukaryotic translation initiation factor 4H isoform X1 [Equus caballus]	EIF4H	XP_023511238.1 (+3)	31 kDa	0.0044	0.56
79	60S ribosomal protein L10a [Equus caballus]	RPL10A	XP_001918125.2	25 kDa	< 0.0001	0.54
223	60S ribosomal protein L14 [Equus caballus]	RPL14	XP_023476465.1	31 kDa	0.008	0.43
89	60S ribosomal protein L4 [Equus caballus]	RPL4	XP_001497144.1	47 kDa	0.00011	0.4
142	heterogeneous nuclear ribonucleoprotein U isoform X1 [Equus caballus]	HNRNPUL1	XP_023488520.1 (+2)	90 kDa	0.001	0.38
246	heterogeneous nuclear ribonucleoprotein D0 isoform X1 [Equus caballus]	HNRNPD	XP_023493616.1 (+3)	38 kDa	0.013	0.33
209	eukaryotic translation initiation factor 4B isoform X3 [Equus caballus]	EIF4B	XP_001504533.1 (+2)	69 kDa	0.006	0.3
244	elongation factor 1-delta isoform X7 [Equus caballus]	EEF1D	XP_023504863.1 (+2)	31 kDa	0.013	0.28
198	O-acetyl-ADP-ribose deacetylase MACROD1 isoform X2 [Equus caballus]	MACROD1	XP_023510048.1	35 kDa	0.005	0.2
Cell growth/division (5)
122	band 4.1-like protein 2 isoform X1 [Equus caballus]	EPB41L2	XP_023506830.1 (+15)	123 kDa	0.00058	0.69
242	heterochromatin protein 1-binding protein 3 isoform X1 [Equus caballus]	HP1BP3	XP_001504375.1 (+8)	61 kDa	0.012	0.57
185	cAMP-regulated phosphoprotein 19 isoform X1 [Equus caballus]	ARPP19	XP_005603099.2 (+2)	11 kDa	0.003	0.56
141	kelch-like protein 40 [Equus caballus]	KLHL40	XP_001916521.2	69 kDa	0.001	0.3
177	serine/threonine-protein phosphatase 2A 65 kDa regulatory subunit A alpha isoform [Equus caballus]	PTPA	XP_001496310.3	65 kDa	0.003	0.22
Muscle differentiation/ development (10)
219	caldesmon isoform X1 [Equus caballus]	CALD1	XP_014594775.1 (+6)	96 kDa	0.007	1.39
184	laminin subunit beta-2 isoform X1 [Equus caballus]	LAMB2	XP_001498255.2	200 kDa	0.003	1.27
27	musculoskeletal embryonic nuclear protein 1 [Equus caballus]	MUSTN1	XP_014587104.1	9 kDa	< 0.0001	1.25
6	Cluster of myosin regulatory light chain 2, ventricular/cardiac muscle isoform [Equus caballus] (XP_005612654.1)	MYL2	XP_005612654.1 [2]	19 kDa	< 0.0001	1.1
103	thymosin beta-4 [Equus caballus]	TMSB4X	NP_001157420.1	5 kDa	0.00023	1.04
46	cysteine and glycine-rich protein 3 [Equus caballus]	CSRP3	XP_001505029.1 (+1)	21 kDa	< 0.0001	1.03
15	kelch-like protein 41 [Equus caballus]	KLHL41	XP_001497790.1	68 kDa	< 0.0001	0.59
66	four and a half LIM domains protein 3 isoform X1 [Equus caballus]	FHL3	XP_001503598.2	32 kDa	< 0.0001	0.5
7	immunoglobulin-like and fibronectin type III domain-containing protein 1 [Equus caballus]	IGFN1	XP_023490300.1 (+3)	277 kDa	< 0.0001	0.39
62	tripartite motif-containing protein 72 [Equus caballus]	TRIM72	XP_001914932.3	53 kDa	< 0.0001	0.21
Sarcomere (37)
21	Cluster of myosin light chain 6B	MYL6B	XP_001504866.2	?	< 0.0001	1.88
9	troponin I, slow skeletal muscle [Equus caballus]	TNNI3	XP_014593588.1	22 kDa	< 0.0001	1.42
12	Cluster of four and a half LIM domains protein 1 isoform X3 [Equus caballus] (XP_023490077.1)	FHL1	XP_023490077.1 [4]	34 kDa	< 0.0001	1.09
17	troponin C, slow skeletal and cardiac muscles [Equus caballus]	TNNC1	XP_001493320.1	18 kDa	< 0.0001	1.02
19	myozenin-2 [Equus caballus]	MYOZ2	XP_001503284.1	30 kDa	< 0.0001	0.95
10	troponin T, slow skeletal muscle isoform X1 [Equus caballus]	TNNT2	XP_023506278.1 (+2)	32 kDa	< 0.0001	0.94
125	myomesin-3 [Equus caballus]	MYOM3	XP_001501342.2	163 kDa	0.00082	0.87
171	Cluster of titin isoform X5 [Equus caballus] (XP_023477843.1)	TTN	XP_023477843.1 [9]	3710 kDa	0.003	0.86
8	alpha-crystallin B chain [Equus caballus]	CRAYAB	XP_001501829.1	20 kDa	< 0.0001	0.83
22	PDZ and LIM domain protein 1 [Equus caballus]	PDLIM1	XP_001502025.1	36 kDa	< 0.0001	0.83
29	Cluster of myosin light chain 3 [Equus caballus] (XP_001500321.1)	MYL3	XP_001500321.1 [2]	22 kDa	< 0.0001	0.77
41	small muscular protein [Equus caballus]	?	XP_001492087.1	9 kDa	< 0.0001	0.75
4	PDZ and LIM domain protein 3 isoform X1 [Equus caballus]	PDLIM3	XP_023486520.1	39 kDa	< 0.0001	0.66
60.1	PDZ and LIM domain protein 5 isoform X9 [Equus caballus]	PDLIM5	XP_023493482.1	24 kDa	< 0.0001	0.62
11	myotilin isoform X1 [Equus caballus]	MYOT	XP_014586147.1	56 kDa	< 0.0001	0.61
53	leiomodin-3 [Equus caballus]	LMOD3	XP_001498627.1 (+1)	66 kDa	< 0.0001	0.6
1	Cluster of filamin-C isoform X2 [Equus caballus] (XP_023495409.1)	FLNC	XP_023495409.1 [6]	292 kDa	< 0.0001	0.55
74	synaptopodin isoform X1 [Equus caballus]	SYNPO	XP_005599350.2 (+4)	122 kDa	< 0.0001	0.51
66	four and a half LIM domains protein 3 isoform X1 [Equus caballus]	FHL3	XP_001503598.2	32 kDa	< 0.0001	0.5
47	smoothelin-like protein 1 [Equus caballus]	SMTLN1	XP_005598205.1 (+1)	52 kDa	< 0.0001	0.47
82	Cluster of LIM domain-binding protein 3 isoform X1 [Equus caballus] (XP_023504444.1)	LDB3	XP_023504444.1 [3]	66 kDa	< 0.0001	0.46
64	synaptopodin-2 [Equus caballus]	SYNPO2	XP_001503289.1	136 kDa	< 0.0001	0.44
51	cofilin-2 isoform X2 [Equus caballus]	CFL2	XP_005603491.1 (+1)	19 kDa	< 0.0001	0.41
654.1	alpha-actinin-2 isoform X1 [Equus caballus]	ACTN2	XP_023502748.1	104 kDa	< 0.0001	0.38
20	Cluster of tropomyosin beta chain isoform X1 [Equus caballus] (XP_003364171.1)	TPM2	XP_003364171.1 [10]	33 kDa	< 0.0001	0.37
112	myopalladin isoform X1 [Equus caballus]	MYPN	XP_014588714.1 (+1)	145 kDa	0.00033	0.3
33	obscurin isoform X48 [Equus caballus]	OBSCN	XP_023474091.1 (+1)	866 kDa	< 0.0001	0.27
49	synaptopodin 2-like protein isoform X1 [Equus caballus]	AYNPO2L	XP_023501049.1	104 kDa	< 0.0001	0.26
25	myosin-binding protein C, slow-type isoform X2 [Equus caballus]	MYBPC3	XP_005606603.1 (+2)	132 kDa	< 0.0001	0.23
105	myozenin-1 [Equus caballus]	MYOZ1	XP_001503948.1	32 kDa	0.00024	0.11
45	nebulin isoform X1 [Equus caballus]	NEB	XP_023478641.1 (+18)	935 kDa	< 0.0001	-0.14
	Cluster of myosin-1	MYH1			< 0.0001	-0.17
214	tropomodulin-4 isoform X1 [Equus caballus]	TMOD4	XP_001917052.1 (+1)	39 kDa	0.007	-0.17
220	troponin I, fast skeletal muscle [Equus caballus]	TNNI3	XP_023510436.1 (+1)	21 kDa	0.008	-0.19
226	myosin-binding protein H [Equus caballus]	MYBPH	XP_005608136.1	51 kDa	0.009	-0.29
654.2	alpha-actinin-3 [Equus caballus]	ACTN3	NP_001157341.1 (+1)	103 kDa	< 0.0001	-0.38
34	Cluster of myosin light chain 1/3, skeletal muscle isoform isoform X2 [Equus caballus] (XP_023498023.1)	MYL1	XP_023498023.1 [3]	17 kDa	< 0.0001	-0.46
Cytoskeleton (15)
235	Cluster of unconventional myosin-XVIIIa isoform X7 [Equus caballus] (XP_014583154.1)	MYO18A	XP_014583154.1 [8]	269 kDa	0.011	0.68
102	actin-binding LIM protein 1 isoform X1 [Equus caballus]	ABLIM1	XP_005602267.1 (+6)	89 kDa	0.0002	0.68
39	spectrin alpha chain, non-erythrocytic 1 isoform X1 [Equus caballus]	SPTAN1	XP_023484809.1 (+7)	287 kDa	< 0.0001	0.54
189	smoothelin-like protein 2 [Equus caballus]	SMTNL2	XP_023509060.1	50 kDa	0.0039	0.51
201	tensin-1 isoform X9 [Equus caballus]	TNS1	XP_014595822.2	197 kDa	0.005	0.45
75	protein kinase C and casein kinase substrate in neurons protein 3 [Equus caballus]	PACSIN3	XP_023509770.1 (+1)	49 kDa	< 0.0001	0.41
202	Cluster of coronin-6 isoform X1 [Equus caballus] (XP_023508926.1)	CORO6	XP_023508926.1 [9]	57 kDa	0.005	0.41
18	Cluster of vimentin [Equus caballus] (NP_001230074.1)	VIM	NP_001230074.1 [31]	54 kDa	< 0.0001	0.38
146	ras-related C3 botulinum toxin substrate 1 isoform X1 [Equus caballus]	RAC1	XP_023511007.1 (+2)	23 kDa	0.001	0.37
165	talin-2 isoform X1 [Equus caballus]	TLN1	XP_014589290.2 (+6)	273 kDa	0.002	0.36
188	nexilin isoform X1 [Equus caballus]	NEXN	XP_023497561.1 (+3)	81 kDa	0.0038	0.3
108	synemin isoform X1 [Equus caballus]	SYNM	XP_023506967.1 (+1)	174 kDa	0.00028	0.26
186	vinculin isoform X1 [Equus caballus]	VCL	XP_014588510.2 (+3)	124 kDa	0.0036	0.26
30	Cluster of plectin isoform X17 [Equus caballus] (XP_023504942.1)	PLEC	XP_023504942.1 [6]	520 kDa	< 0.0001	0.25
243	talin-1 isoform X3 [Equus caballus]	TLN2	XP_005605656.2 (+3)	270 kDa	0.013	0.19
Basement membrane (13)
57	collagen alpha-1(VI) chain [Equus caballus]	COL6A1	XP_001488401.2	109 kDa	< 0.0001	0.75
181	biglycan precursor [Equus caballus]	BGN	NP_001075308.1 (+1)	42 kDa	0.003	0.74
163	Cluster of fibrillin-1 isoform X1 [Equus caballus] (XP_023473664.1)	FBN1	XP_023473664.1 [2]	312 kDa	0.002	0.71
164	collagen alpha-2(VI) chain isoform X1 [Equus caballus]	COL6A2	XP_023486103.1 (+1)	109 kDa	0.002	0.69
193	fibulin-5 isoform X2 [Equus caballus]	FBLN5	XP_001494645.3 (+1)	50 kDa	0.004	0.69
90	basement membrane-specific heparan sulfate proteoglycan core protein isoform X5 [Equus caballus]	HSPG2	XP_023491326.1 (+2)	471 kDa	0.00012	0.65
81	prolargin [Equus caballus]	PRELP	XP_001915309.1 (+1)	43 kDa	< 0.0001	0.63
111	collagen alpha-1(I) chain [Equus caballus]	COL6A1	XP_023508478.1	139 kDa	0.00031	0.57
196	laminin subunit beta-1 [Equus caballus]	LAMB1	XP_023494670.1	197 kDa	0.0048	0.55
218	fibromodulin precursor [Equus caballus]	FMOD	NP_001075246.1 (+1)	43 kDa	0.007	0.5
36	collagen alpha-3(VI) chain isoform X3 [Equus caballus]	COL6A3	XP_014595871.2 (+4)	320 kDa	< 0.0001	0.39
97	laminin subunit gamma-1 [Equus caballus]	LAMC1	XP_023496461.1	178 kDa	0.00015	0.37
222	nidogen-1 [Equus caballus]	NID1	XP_001916538.4	136 kDa	0.008	0.25
Plasma membrane (13)
120	Cluster of myc box-dependent-interacting protein 1 isoform X20 [Equus caballus] (XP_023478464.1)	BIN1	XP_023478464.1 [10]	50 kDa	0.00042	0.76
150	delta-sarcoglycan isoform X1 [Equus caballus]	SGCD	XP_001503614.3 (+1)	39 kDa	0.001	0.75
128	caveolae-associated protein 3 [Equus caballus]	CAVIN3	XP_023501665.1	27 kDa	0.00099	0.55
175	annexin A1 [Equus caballus]	ANXA1	NP_001075336.1	39 kDa	0.003	0.43
71	alpha-sarcoglycan [Equus caballus]	SGCA	XP_014596575.2	43 kDa	< 0.0001	0.42
67	caveolae-associated protein 4 [Equus caballus]	CAVIN4	XP_001504077.1	42 kDa	< 0.0001	0.41
205	sodium/potassium-transporting ATPase subunit beta-1 [Equus caballus]	ATP1B1	XP_023496279.1	35 kDa	0.0059	0.38
174	caveolae-associated protein 1 [Equus caballus]	CAVIN1	XP_001494523.1	43 kDa	0.003	0.32
234	vesicle-associated membrane protein-associated protein B/C isoform X1 [Equus caballus]	VAPB	XP_023482576.1	27 kDa	0.011	0.3
136	annexin A4 [Equus caballus]	ANXA4	XP_014586591.1 (+1)	36 kDa	0.001	0.24
106	annexin A5 isoform X1 [Equus caballus]	ANXA5	XP_023492388.1 (+1)	39 kDa	0.00027	0.23
212	Cluster of sodium/potassium-transporting ATPase subunit alpha-2 [Equus caballus] (XP_001915271.3)	ATP1A2	XP_001915271.3 [2]	112 kDa	0.0065	0.19
197	Cluster of dystrophin isoform X11 [Equus caballus] (XP_023489578.1)	DMD	XP_023489578.1 [6]	425 kDa	0.005	0.14
Neuronal (12)
73	tubulin polymerization-promoting protein family member 3 isoform X1 [Equus caballus]	TPP3	XP_001496480.2 (+2)	19 kDa	< 0.0001	0.83
147	protein cordon-bleu isoform X4 [Equus caballus]	COBL	XP_005609205.3 (+4)	141 kDa	0.001	0.89
109	Cluster of dihydropyrimidinase-related protein 2 isoform X1 [Equus caballus] (XP_001494540.1)	DPYSL2	XP_001494540.1 [4]	74 kDa	0.0003	0.76
217	heat shock protein beta-3 [Equus caballus]	HSPB3	XP_005604329.1	17 kDa	0.007	0.65
123	dihydropyrimidinase-related protein 3 isoform X1 [Equus caballus]	DPYSL3	XP_023473248.1	74 kDa	0.00063	0.64
156	methyl-CpG-binding protein 2 isoform X1 [Equus caballus]	MECP2	XP_023489156.1 (+4)	53 kDa	0.001	0.62
151	echinoderm microtubule-associated protein-like 1 isoform X3 [Equus caballus]	EML1	XP_023484147.1	91 kDa	0.001	0.59
75	protein kinase C and casein kinase substrate in neurons protein 3 [Equus caballus]	PACSIN3	XP_023509770.1 (+1)	49 kDa	< 0.0001	0.41
224	nestin [Equus caballus]	NES	XP_023496753.1	198 kDa	0.009	0.34
179	fragile X mental retardation syndrome-related protein 1 isoform X1 [Equus caballus]	FMR1	XP_023479121.1	76 kDa	0.003	0.31
98	protein NDRG2 isoform X1 [Equus caballus]	NDRG2	XP_005603256.1 (+2)	41 kDa	0.00015	0.23
204	dynein light chain roadblock-type 1 isoform X1 [Equus caballus]	DYNLRB1	XP_001499180.3	11 kDa	0.005	0.2
Calcium binding/transport (14)
245	sarcoplasmic reticulum histidine-rich calcium-binding protein [Equus caballus]	HRC	XP_023505860.1	77 kDa	0.013	1.18
99	Cluster of sarcalumenin isoform X1 [Equus caballus] (XP_005599064.1)	SRL	XP_005599064.1 [2]	91 kDa	0.00016	0.77
409.1	calmodulin-3 [Equus caballus]	CALM3	XP_001500896.3 (+1)	17 kDa	0.005	0.74
72	triadin [Equus caballus]	TRDN	XP_023506778.1	81 kDa	< 0.0001	0.61
183	protein S100-A11 [Equus caballus]	S100A11	XP_001493486.1	11 kDa	0.003	0.59
5	carbonic anhydrase 3 [Equus caballus]	CA3	NP_001157426.1	30 kDa	< 0.0001	0.55
58	annexin A2 [Equus caballus]	ANXA2	NP_001116852.2 (+1)	39 kDa	< 0.0001	0.48
149	striated muscle preferentially expressed protein kinase isoform X4 [Equus caballus]	SPEG	XP_023498168.1	344 kDa	0.001	0.43
139	acylphosphatase-2 [Equus caballus]	ACYP2	XP_003362997.1	14 kDa	0.001	0.38
135	voltage-dependent calcium channel subunit alpha-2/delta-1 isoform X4 [Equus caballus]	CACNA2D1	XP_023494845.1 (+5)	125 kDa	0.001	0.34
13	Cluster of sarcoplasmic/endoplasmic reticulum calcium ATPase 1 isoform X2 [Equus caballus]	ATP2A1	XP_001502312.2 [7]	109 kDa	< 0.0001	0.32
37	annexin A6 isoform X1 [Equus caballus]	ANAX6	XP_023473155.1	76 kDa	< 0.0001	0.24
172	Cluster of ryanodine receptor 1 isoform X1 [Equus caballus] (XP_023505430.1)	RYR1	XP_023505430.1 [3]	566 kDa	0.003	0.1
121	parvalbumin alpha isoform X1 [Equus caballus]	PVALB	XP_005606531.1 (+2)	12 kDa	0.00042	-0.56
Glycogen Metabolism (7)
87	starch-binding domain-containing protein 1 [Equus caballus]	STBD1	XP_001491361.1	38 kDa	< 0.0001	0.41
161	glycogenin-1 [Equus caballus]	GYG1	XP_023476846.1	38 kDa	0.002	0.26
159	fructose-1,6-bisphosphatase isozyme 2 [Equus caballus]	FBP2	XP_001495771.1	37 kDa	0.002	0.23
169	Cluster of aldose reductase [Equus caballus] (XP_001500782.3)	AKR1B1	XP_001500782.3 [2]	36 kDa	0.0028	0.15
206	Cluster of beta-enolase [Equus caballus] (NP_001254531.1)	ENO3	NP_001254531.1 [4]	47 kDa	0.006	-0.01
690.2	L-lactate dehydrogenase A chain [Equus caballus]	LDHA	NP_001138352.1	37 kDa	0.00092	-0.17
176	phosphorylase b kinase regulatory subunit beta [Equus caballus]	PHKB	NP_001157297.1 (+6)	125 kDa	0.003	-0.17
Enzymes (12)
48	cAMP-dependent protein kinase catalytic subunit alpha isoform X2 [Equus caballus]	PRKACA	XP_023500999.1	41 kDa	< 0.0001	0.63
690.1	L-lactate dehydrogenase B chain isoform X1 [Equus caballus]	LDHB	XP_014595948.2	37 kDa	< 0.0001	0.53
138	trans-1,2-dihydrobenzene-1,2-diol dehydrogenase [Equus caballus]	DHDH	XP_001489861.1	36 kDa	0.001	0.52
76	Cluster of cAMP-dependent protein kinase type I-alpha regulatory subunit [Equus caballus] (XP_005597298.1)	PRKAR1A	XP_005597298.1 [5]	43 kDa	< 0.0001	0.35
221	14 kDa phosphohistidine phosphatase isoform X9 [Equus caballus]	PHPT1	XP_023485158.1	14 kDa	0.008	0.29
88	carboxymethylenebutenolidase homolog [Equus caballus]	CMBL	XP_001501633.1 (+2)	28 kDa	< 0.0001	0.26
225	bisphosphoglycerate mutase [Equus caballus]	BPGM	XP_001500756.1 (+2)	30 kDa	0.009	0.21
61	aspartate aminotransferase, cytoplasmic [Equus caballus]	GOT1	XP_001501094.1	46 kDa	< 0.0001	0.2
210	mannose-6-phosphate isomerase isoform X1 [Equus caballus]	MPI	XP_005602976.1	47 kDa	0.006	0.17
119	Cluster of malate dehydrogenase, cytoplasmic [Equus caballus] (XP_001494315.1)	MDH1	XP_001494315.1 [2]	36 kDa	0.00041	0.17
239	epoxide hydrolase 1 [Equus caballus]	EPHX1	XP_023488305.1	53 kDa	0.012	0.15
134	protein-arginine deiminase type-2 [Equus caballus]	PADI2	NP_001157294.1	76 kDa	0.001	-0.24
Lipids (6)
31	fatty acid-binding protein, adipocyte [Equus caballus]	FABP4	XP_005613092.1	15 kDa	< 0.0001	0.72
155	adiponectin [Equus caballus]	ADIPOQ	XP_001499564.1	26 kDa	0.001	0.67
84	mth938 domain-containing protein [Equus caballus]	AAMDC	XP_001493237.1	13 kDa	< 0.0001	0.3
170	cadherin-13 precursor [Equus caballus]	CDH13	NP_001103282.1	78 kDa	0.003	0.17
116	perilipin-4 isoform X5 [Equus caballus]	PLIN4	XP_023500215.1 (+1)	141 kDa	0.0004	0.25
203	beta-2-glycoprotein 1 [Equus caballus]	APOH	XP_001499728.2	39 kDa	0.005	-0.43
Protein assembly (5)
236	T-complex protein 1 subunit delta [Equus caballus]	CCT4	XP_023474799.1	58 kDa	0.011	0.59
93	protein disulfide-isomerase A3 [Equus caballus]	PDIA3	XP_023474461.1	57 kDa	0.00013	0.5
117	peptidyl-prolyl cis-trans isomerase FKBP3 isoform X1 [Equus caballus]	FKBP3	XP_023480367.1	25 kDa	0.0004	0.44
144	NSFL1 cofactor p47 isoform X1 [Equus caballus]	NSFL1C	XP_023482021.1 (+1)	41 kDa	0.001	0.4
168	T-complex protein 1 subunit theta [Equus caballus]	CCT8	XP_001499589.1	60 kDa	0.002	0.24
Antioxidants (5)
50	protein disulfide-isomerase [Equus caballus]	PDI	XP_023507538.1	57 kDa	< 0.0001	0.36
465.1	peroxiredoxin-1 [Equus caballus]	PRDX1	XP_001496084.1 (+1)	22 kDa	0.001	0.19
231	Cluster of glutathione S-transferase P [Equus caballus] (XP_001498156.1)	GSTP1	XP_001498156.1 [2]	23 kDa	0.011	0.14
190	peroxiredoxin-6 [Equus caballus]	PRDX6	XP_001496882.1	25 kDa	0.004	0.11
247	glutathione peroxidase 1 [Equus caballus]	GPX1	NP_001159951.1	22 kDa	0.013	-0.26
Heat Shock Proteins (5)
52	heat shock protein beta-7 isoform X2 [Equus caballus]	HSPB4	XP_003364507.2	18 kDa	< 0.0001	0.68
38	BAG family molecular chaperone regulator 3 isoform X1 [Equus caballus]	BAG3	XP_023494110.1 (+2)	62 kDa	< 0.0001	0.67
26	heat shock protein beta-6 [Equus caballus]	HSBP6	XP_001916014.1	17 kDa	< 0.0001	0.5
28	heat shock protein beta-1 [Equus caballus]	HSPB1	XP_001504528.1	23 kDa	< 0.0001	0.45
32	Cluster of heat shock 70kDa protein 1A [Equus caballus] (NP_001243852.1)	HSPA1A	NP_001243852.1 [2]	70 kDa	< 0.0001	0.21
Purine nucleotide synthesis (2)
96	AMP deaminase 1 [Equus caballus]	AMPD1	XP_001917814.3	87 kDa	0.00014	0.23
104	bifunctional purine biosynthesis protein PURH [Equus caballus]	ATIC	XP_023498047.1	64 kDa	0.00024	0.23
Red blood cells (2)
130	Cluster of hemoglobin subunit beta [Equus caballus] (NP_001157490.1)	HBB	NP_001157490.1 [5]	16 kDa	0.001	-0.24
191	band 3 anion transport protein [Equus caballus]	SLC4A1	NP_001075257.1	104 kDa	0.004	-0.29
Blood (3)
80	haptoglobin [Equus caballus]	HP	XP_001497860.1	38 kDa	< 0.0001	0.56
16	Cluster of serum albumin precursor [Equus caballus] (NP_001075972.1)	ALB	NP_001075972.1 [4]	69 kDa	< 0.0001	0.3
35	Cluster of serotransferrin precursor [Equus caballus] (NP_001075415.2)	TF	NP_001075415.2 [7]	78 kDa	< 0.0001	0.48
Cartilage (3)
54	mimecan isoform X1 [Equus caballus]	OGN	XP_001918010.2	34 kDa	< 0.0001	0.52
68	decorin precursor [Equus caballus]	DCN	NP_001075394.1 (+1)	40 kDa	< 0.0001	0.51
83	lumican precursor [Equus caballus]	LUM	NP_001075249.1	39 kDa	< 0.0001	0.51
Other (13)
152	EH domain-binding protein 1-like protein 1 isoform X1 [Equus caballus]	EHBP1L1	XP_023510218.1 (+1)	174 kDa	0.001	0.63
133	alpha-2-HS-glycoprotein [Equus caballus]	AHSG	XP_005601929.1	39 kDa	0.001	0.62
107	endoplasmic reticulum junction formation protein lunapark isoform X1 [Equus caballus]	LNP	XP_001500067.1 (+6)	48 kDa	0.00027	0.46
2	neuroblast differentiation-associated protein AHNAK isoform X1 [Equus caballus]	AHNAK	XP_014585100.2 (+2)	628 kDa	< 0.0001	0.46
69	growth factor receptor-bound protein 2 isoform X1 [Equus caballus]	GRB2	XP_001495816.1	25 kDa	< 0.0001	0.46
211	histidine-rich glycoprotein [Equus caballus]	HRG	XP_023479252.1	52 kDa	0.006	0.32
194	crk-like protein [Equus caballus]	CRKL	XP_005612427.1	34 kDa	0.004	0.29
43	myoglobin [Equus caballus]	MB	NP_001157488.1	17 kDa	< 0.0001	0.28
404.1	uncharacterized protein LOC100054236 [Equus caballus]		XP_005603680.2 (+1)	37 kDa	0.00068	0.25
65	phosphatidylethanolamine-binding protein 1 [Equus caballus]	PEBP1	XP_001490739.1	21 kDa	< 0.0001	0.21
